# Supplementary material for: A BERT model generates diagnostically relevant semantic embeddings from pathology synopses with active learning
Source: Commun Med (Lond). 2021 Jul 5;1:11. doi: 10.1038/s43856-021-00008-0 (PMC9053264; doi:10.1038/s43856-021-00008-0)
Supplement: Supplementary file 1 — Supplementary Data 1 [file 43856_2021_8_MOESM1_ESM.zip]

Archive with 10 entries (9 files):
- result_data/
- result_data/active_learning_result.csv
- result_data/dev_result.csv
- result_data/kws_influence.csv
- result_data/label_tsne.csv
- result_data/mat_abbr.csv
- result_data/README.md
- result_data/review_result.csv
- result_data/unlabel_tsne.csv
- result_data/upsample_result.csv
