# Supplementary material for: A BERT model generates diagnostically relevant semantic embeddings from pathology synopses with active learning
Source: Commun Med (Lond). 2021 Jul 5;1:11. doi: 10.1038/s43856-021-00008-0 (PMC9053264; doi:10.1038/s43856-021-00008-0)
Supplement: Supplementary file 1 — Supplementary Data 1 [file 43856_2021_8_MOESM1_ESM.zip › result_data/active_learning_result.csv]

	sizes	is_active	labs	f1_scores
0	50	True	labF	0.40236686390532544
1	100	True	labF	0.5917808219178082
2	150	True	labF	0.6936708860759494
3	200	True	labF	0.7050000000000001
4	250	True	labF	0.7543424317617865
5	300	True	labF	0.7737226277372262
6	350	True	labF	0.8067632850241546
7	400	True	labF	0.8057553956834532
8	50	False	labF	0.39169139465875363
9	100	False	labF	0.4593023255813953
10	150	False	labF	0.532967032967033
11	200	False	labF	0.5348189415041783
12	250	False	labF	0.550561797752809
13	300	False	labF	0.558904109589041
14	350	False	labF	0.5626740947075209
15	400	False	labF	0.5439560439560439
16	50	True	labS	0.43874643874643876
17	100	True	labS	0.6005221932114881
18	150	True	labS	0.7002518891687657
19	200	True	labS	0.7044334975369458
20	250	True	labS	0.7445255474452555
21	300	True	labS	0.7696078431372548
22	350	True	labS	0.7673267326732673
23	400	True	labS	0.7892156862745098
24	50	False	labS	0.3136094674556213
25	100	False	labS	0.4365781710914454
26	150	False	labS	0.48022598870056493
27	200	False	labS	0.52
28	250	False	labS	0.5849582172701949
29	300	False	labS	0.5738161559888579
30	350	False	labS	0.5792349726775957
31	400	False	labS	0.5761772853185596
32	50	True	labT	0.4623955431754875
33	100	True	labT	0.5931758530183727
34	150	True	labT	0.6748768472906405
35	200	True	labT	0.7070217917675545
36	250	True	labT	0.696078431372549
37	300	True	labT	0.7313432835820896
38	350	True	labT	0.7263922518159807
39	400	True	labT	0.7463414634146341
40	50	False	labT	0.3421828908554573
41	100	False	labT	0.42506811989100823
42	150	False	labT	0.5040214477211796
43	200	False	labT	0.4738292011019284
44	250	False	labT	0.5661375661375662
45	300	False	labT	0.5303867403314917
46	350	False	labT	0.5351351351351351
47	400	False	labT	0.5768194070080862
48	50	True	lab0	0.5810055865921788
49	100	True	lab0	0.653950953678474
50	150	True	lab0	0.7210526315789473
51	200	True	lab0	0.7338501291989664
52	250	True	lab0	0.7225130890052357
53	300	True	lab0	0.7447916666666666
54	350	True	lab0	0.7786259541984732
55	400	True	lab0	0.7727272727272727
56	50	False	lab0	0.29299363057324845
57	100	False	lab0	0.32704402515723274
58	150	False	lab0	0.45768025078369906
59	200	False	lab0	0.47706422018348627
60	250	False	lab0	0.5781710914454278
61	300	False	lab0	0.5391304347826088
62	350	False	lab0	0.6114285714285714
63	400	False	lab0	0.6106442577030812
