# Supplementary material for: A BERT model generates diagnostically relevant semantic embeddings from pathology synopses with active learning
Source: Commun Med (Lond). 2021 Jul 5;1:11. doi: 10.1038/s43856-021-00008-0 (PMC9053264; doi:10.1038/s43856-021-00008-0)
Supplement: Supplementary file 1 — Supplementary Data 1 [file 43856_2021_8_MOESM1_ESM.zip › result_data/dev_result.csv]

	Lab	Label	F1 Score	Precision	Recall
0	labF	acute leukemia	0.5	0.6666666666666666	0.4
1	labF	acute lymphoblastic leukemia	0.7272727272727273	1.0	0.5714285714285714
2	labF	acute myeloid leukemia	0.9411764705882352	0.8888888888888888	1.0
3	labF	acute promyelocytic leukemia	0.9333333333333332	0.875	1.0
4	labF	basophilia	0.9333333333333332	1.0	0.875
5	labF	chronic myeloid leukemia	1.0	1.0	1.0
6	labF	eosinophilia	0.8421052631578948	0.7272727272727273	1.0
7	labF	erythroid hyperplasia	0.8888888888888891	0.8	1.0
8	labF	granulocytic hyperplasia	0.7142857142857143	0.7142857142857143	0.7142857142857143
9	labF	hemophagocytosis	0.6666666666666665	0.6	0.75
10	labF	hypercellular	0.7118644067796609	0.6363636363636364	0.8076923076923077
11	labF	hypocellular	0.6	0.6	0.6
12	labF	inadequate	0.6666666666666666	0.6666666666666666	0.6666666666666666
13	labF	iron deficiency	0.8	1.0	0.6666666666666666
14	labF	lymphoproliferative disorder	0.8571428571428571	1.0	0.75
15	labF	mastocytosis	0.7777777777777777	0.7	0.875
16	labF	metastatic	0.923076923076923	0.8571428571428571	1.0
17	labF	myelodysplastic syndrome	0.7894736842105262	0.8823529411764706	0.7142857142857143
18	labF	myeloproliferative neoplasm	0.8571428571428572	0.9	0.8181818181818182
19	labF	normal	0.7894736842105262	0.8333333333333334	0.75
20	labF	plasma cell neoplasm	0.8000000000000002	0.8	0.8
21	labS	acute leukemia	0.7272727272727273	1.0	0.5714285714285714
22	labS	acute lymphoblastic leukemia	0.4444444444444445	1.0	0.2857142857142857
23	labS	acute myeloid leukemia	0.8717948717948718	0.8095238095238095	0.9444444444444444
24	labS	acute promyelocytic leukemia	1.0	1.0	1.0
25	labS	basophilia	0.8	0.6666666666666666	1.0
26	labS	chronic myeloid leukemia	0.9333333333333332	1.0	0.875
27	labS	eosinophilia	0.8461538461538461	0.7857142857142857	0.9166666666666666
28	labS	erythroid hyperplasia	0.6666666666666665	0.6	0.75
29	labS	granulocytic hyperplasia	0.6666666666666666	1.0	0.5
30	labS	hemophagocytosis	0.6250000000000001	0.7142857142857143	0.5555555555555556
31	labS	hypercellular	0.7118644067796609	0.7241379310344828	0.7
32	labS	hypocellular	0.625	0.5	0.8333333333333334
33	labS	inadequate	0.7692307692307693	1.0	0.625
34	labS	iron deficiency	0.8333333333333333	1.0	0.7142857142857143
35	labS	lymphoproliferative disorder	0.7777777777777778	1.0	0.6363636363636364
36	labS	mastocytosis	0.8	1.0	0.6666666666666666
37	labS	metastatic	0.9090909090909092	1.0	0.8333333333333334
38	labS	myelodysplastic syndrome	0.8095238095238095	0.7727272727272727	0.85
39	labS	myeloproliferative neoplasm	0.8965517241379308	0.8666666666666667	0.9285714285714286
40	labS	normal	0.8484848484848485	0.875	0.8235294117647058
41	labS	plasma cell neoplasm	0.7272727272727272	0.8	0.6666666666666666
42	labT	acute leukemia	0.4444444444444445	0.5	0.4
43	labT	acute lymphoblastic leukemia	0.8571428571428571	1.0	0.75
44	labT	acute myeloid leukemia	0.9411764705882352	0.8888888888888888	1.0
45	labT	acute promyelocytic leukemia	0.9090909090909092	1.0	0.8333333333333334
46	labT	basophilia	0.8	0.6666666666666666	1.0
47	labT	chronic myeloid leukemia	0.923076923076923	0.8571428571428571	1.0
48	labT	eosinophilia	0.7200000000000001	0.6428571428571429	0.8181818181818182
49	labT	erythroid hyperplasia	0.5714285714285715	0.5	0.6666666666666666
50	labT	granulocytic hyperplasia	0.7272727272727273	1.0	0.5714285714285714
51	labT	hemophagocytosis	0.625	0.625	0.625
52	labT	hypercellular	0.6451612903225807	0.6060606060606061	0.6896551724137931
53	labT	hypocellular	0.631578947368421	0.8571428571428571	0.5
54	labT	inadequate	0.8	1.0	0.6666666666666666
55	labT	iron deficiency	0.7142857142857143	0.8333333333333334	0.625
56	labT	lymphoproliferative disorder	0.8000000000000002	0.9230769230769232	0.7058823529411765
57	labT	mastocytosis	0.9333333333333332	1.0	0.875
58	labT	metastatic	0.8333333333333334	0.8333333333333334	0.8333333333333334
59	labT	myelodysplastic syndrome	0.6153846153846153	0.5714285714285714	0.6666666666666666
60	labT	myeloproliferative neoplasm	0.8571428571428571	0.75	1.0
61	labT	normal	0.7058823529411764	0.8571428571428571	0.6
62	labT	plasma cell neoplasm	0.8	1.0	0.6666666666666666
63	lab0	acute leukemia	0.7272727272727272	0.8	0.6666666666666666
64	lab0	acute lymphoblastic leukemia	0.33333333333333337	1.0	0.2
65	lab0	acute myeloid leukemia	0.9333333333333332	1.0	0.875
66	lab0	acute promyelocytic leukemia	0.9090909090909092	1.0	0.8333333333333334
67	lab0	basophilia	0.923076923076923	1.0	0.8571428571428571
68	lab0	chronic myeloid leukemia	1.0	1.0	1.0
69	lab0	eosinophilia	0.8461538461538461	0.8461538461538461	0.8461538461538461
70	lab0	erythroid hyperplasia	0.9090909090909092	1.0	0.8333333333333334
71	lab0	granulocytic hyperplasia	0.75	0.8571428571428571	0.6666666666666666
72	lab0	hemophagocytosis	0.6666666666666666	0.6666666666666666	0.6666666666666666
73	lab0	hypercellular	0.7586206896551724	0.7096774193548387	0.8148148148148148
74	lab0	hypocellular	0.5	0.5714285714285714	0.4444444444444444
75	lab0	inadequate	0.5714285714285715	0.5	0.6666666666666666
76	lab0	iron deficiency	0.8	1.0	0.6666666666666666
77	lab0	lymphoproliferative disorder	0.6666666666666666	0.5	1.0
78	lab0	mastocytosis	1.0	1.0	1.0
79	lab0	metastatic	0.9333333333333332	1.0	0.875
80	lab0	myelodysplastic syndrome	0.6470588235294118	0.6470588235294118	0.6470588235294118
81	lab0	myeloproliferative neoplasm	0.7826086956521738	0.6923076923076923	0.9
82	lab0	normal	0.7058823529411765	0.75	0.6666666666666666
83	lab0	plasma cell neoplasm	0.7999999999999999	0.8571428571428571	0.75
