# Supplementary material for: A BERT model generates diagnostically relevant semantic embeddings from pathology synopses with active learning
Source: Commun Med (Lond). 2021 Jul 5;1:11. doi: 10.1038/s43856-021-00008-0 (PMC9053264; doi:10.1038/s43856-021-00008-0)
Supplement: Supplementary file 1 — Supplementary Data 1 [file 43856_2021_8_MOESM1_ESM.zip › result_data/kws_influence.csv]

	influence	reason	tag
0	0.966	PLASMA	plasma cell neoplasm
1	0.15	AMYLOID	plasma cell neoplasm
2	0.063	MYELOMA	plasma cell neoplasm
3	0.058	WITH	plasma cell neoplasm
4	0.055	NEOPLASTIC	plasma cell neoplasm
5	0.648	REMISSION	normal
6	0.351	EVIDENCE	normal
7	0.319	FOR	normal
8	0.297	NOT	normal
9	0.247	MARROW	normal
10	0.509	LYMPHOCYTES	lymphoproliferative disorder
11	0.481	LYMPHOID	lymphoproliferative disorder
12	0.302	RELAPSE	lymphoproliferative disorder
13	0.281	LYMPHOBLASTS	lymphoproliferative disorder
14	0.251	LYMPHOPROLIFERATIVE	lymphoproliferative disorder
15	0.889	AML	acute myeloid leukemia
16	0.351	LEUKEMIA	acute myeloid leukemia
17	0.26	MYELOID	acute myeloid leukemia
18	0.061	FOR	acute myeloid leukemia
19	0.052	PROMYELOCYTIC	acute myeloid leukemia
20	0.723	DYSPLASTIC	myelodysplastic syndrome
21	0.489	CMML	myelodysplastic syndrome
22	0.388	DYSERYTHROPOIESIS	myelodysplastic syndrome
23	0.162	MDS	myelodysplastic syndrome
24	0.126	DYSPLASIA	myelodysplastic syndrome
25	0.963	HYPERCELLULAR	hypercellular
26	0.114	INCREASED	hypercellular
27	0.101	IN	hypercellular
28	0.077	CORRELATE	hypercellular
29	0.075	BASOPHILS	hypercellular
30	0.978	EOSINOPHILS	eosinophilia
31	0.158	BASOPHILS	eosinophilia
32	0.073	INCREASED	eosinophilia
33	0.071	IN	eosinophilia
34	0.045	INCREASE	eosinophilia
35	0.942	CMML	myeloproliferative neoplasm
36	0.227	MYELOPROLIFERATIVE	myeloproliferative neoplasm
37	0.128	BASOPHILS	myeloproliferative neoplasm
38	0.074	CML	myeloproliferative neoplasm
39	0.028	FEATURES	myeloproliferative neoplasm
40	0.842	TOUCH	inadequate
41	0.401	ONLY	inadequate
42	0.205	PREP	inadequate
43	0.126	NOT	inadequate
44	0.096	Touch	inadequate
45	0.998	METASTATIC	metastatic
46	0.028	CLUMP	metastatic
47	0.026	ERYTHROID	metastatic
48	0.022	OSTEOCLASTIC	metastatic
49	0.021	LYMPHOCYTES	metastatic
50	0.975	IRON	iron deficiency
51	0.166	DEFICIENCY	iron deficiency
52	0.126	DEPLETION	iron deficiency
53	0.04	STORES	iron deficiency
54	0.035	ABSENT	iron deficiency
55	0.971	MAST	mastocytosis
56	0.163	CELLS	mastocytosis
57	0.117	MASTOCYTOSIS	mastocytosis
58	0.085	Mast	mastocytosis
59	0.051	INCREASED	mastocytosis
60	0.737	HYPERPLASIA	erythroid hyperplasia
61	0.669	ERYTHROID	erythroid hyperplasia
62	0.042	HYPERCELLULAR	erythroid hyperplasia
63	0.028	EYTHROID	erythroid hyperplasia
64	0.019	DYSPLASTIC	erythroid hyperplasia
65	0.839	CHEMOTHERAPY	hemophagocytosis
66	0.238	BLASTS	hemophagocytosis
67	0.155	BLAST	hemophagocytosis
68	0.133	RARE	hemophagocytosis
69	0.116	HYPOCELLULAR	hemophagocytosis
70	0.81	CHEMOTHERAPY	hypocellular
71	0.507	HYPOCELLULAR	hypocellular
72	0.251	RELAPSED	hypocellular
73	0.059	ALL	hypocellular
74	0.047	BIOPSY	hypocellular
75	0.995	BASOPHILS	basophilia
76	0.068	EOSINOPHILS	basophilia
77	0.037	MYELOPROLIFERATIVE	basophilia
78	0.034	FAVOUR	basophilia
79	0.016	SEEN	basophilia
80	0.983	CML	chronic myeloid leukemia
81	0.14	CHRONIC	chronic myeloid leukemia
82	0.07	MYELOID	chronic myeloid leukemia
83	0.048	CYTOGENETICS	chronic myeloid leukemia
84	0.046	BASOPHILS	chronic myeloid leukemia
85	0.783	PROMYELOCYTES	acute promyelocytic leukemia
86	0.423	PROMYELOCYTIC	acute promyelocytic leukemia
87	0.337	PROMYELOCYTE	acute promyelocytic leukemia
88	0.257	HYPERGRANULATED	acute promyelocytic leukemia
89	0.077	AUER	acute promyelocytic leukemia
90	0.615	INCREASED	granulocytic hyperplasia
91	0.483	HYPERCELLULAR	granulocytic hyperplasia
92	0.236	HYPERPLASIA	granulocytic hyperplasia
93	0.23	IN	granulocytic hyperplasia
94	0.197	EVIDENCE	granulocytic hyperplasia
95	0.741	LYMPHOBLASTS	acute lymphoblastic leukemia
96	0.585	RELAPSE	acute lymphoblastic leukemia
97	0.28	RELAPSED	acute lymphoblastic leukemia
98	0.153	LYMPHOID	acute lymphoblastic leukemia
99	0.062	HYPERCELLULAR	acute lymphoblastic leukemia
100	0.942	BLASTS	acute leukemia
101	0.208	ACUTE	acute leukemia
102	0.135	RARE	acute leukemia
103	0.116	LEUKEMIA	acute leukemia
104	0.086	BLAST	acute leukemia
