# Supplementary material for: A BERT model generates diagnostically relevant semantic embeddings from pathology synopses with active learning
Source: Commun Med (Lond). 2021 Jul 5;1:11. doi: 10.1038/s43856-021-00008-0 (PMC9053264; doi:10.1038/s43856-021-00008-0)
Supplement: Supplementary file 1 — Supplementary Data 1 [file 43856_2021_8_MOESM1_ESM.zip › result_data/label_tsne.csv]

	tag	index	tag_num	from	pred_tag	D1	D2
0	iron deficiency, normal	0	2	train	iron deficiency, normal	-16.178997	33.44314
1	inadequate, lymphoproliferative disorder	1	2	train	inadequate, lymphoproliferative disorder	10.711611	4.170899
2	basophilia, chronic myeloid leukemia, chronic myeloid leukemia, eosinophilia, granulocytic hyperplasia, hypercellular, myeloproliferative neoplasm	2	7	train	basophilia, chronic myeloid leukemia, eosinophilia, granulocytic hyperplasia, hypercellular, myeloproliferative neoplasm	-1.4381441	-17.467758
3	acute leukemia, hypercellular	3	2	train	acute leukemia, hypercellular	5.4153686	-1.7830327
4	iron deficiency, normal	4	2	train	iron deficiency, normal	-15.527323	33.199024
5	acute myeloid leukemia, myelodysplastic syndrome	5	2	train	acute myeloid leukemia, myelodysplastic syndrome	15.734863	-10.708593
6	basophilia, eosinophilia, hypercellular, myeloproliferative neoplasm	6	4	train	basophilia, eosinophilia, hypercellular, myeloproliferative neoplasm	-2.5679984	-15.4075365
7	acute myeloid leukemia, myelodysplastic syndrome	7	2	train	acute myeloid leukemia, myelodysplastic syndrome	15.237874	-11.149793
8	lymphoproliferative disorder	8	1	train	lymphoproliferative disorder	13.297863	6.356425
9	myelodysplastic syndrome, myeloproliferative neoplasm	9	2	train	myelodysplastic syndrome, myeloproliferative neoplasm	8.053511	-14.561128
10	lymphoproliferative disorder, mastocytosis	10	2	train	lymphoproliferative disorder, mastocytosis	-1.9197124	-0.7121028
11	mastocytosis	11	1	train	mastocytosis	-3.2730174	-0.9829899
12	acute myeloid leukemia	12	1	train	acute myeloid leukemia	19.2891	-8.765479
13	normal	13	1	train	normal	-17.660292	12.196408
14	lymphoproliferative disorder, mastocytosis	14	2	train	lymphoproliferative disorder, mastocytosis	-1.91659	-0.7660294
15	normal	15	1	train	normal	-21.516333	8.547795
16	myeloproliferative neoplasm	16	1	train	myeloproliferative neoplasm	2.3621294	-21.105846
17	acute lymphoblastic leukemia, hypocellular, lymphoproliferative disorder	17	3	train	acute lymphoblastic leukemia, hypocellular, lymphoproliferative disorder	16.315928	5.823779
18	acute myeloid leukemia, hemophagocytosis, hypocellular	18	3	train	acute myeloid leukemia, hemophagocytosis, hypocellular	20.00093	-4.126835
19	normal	19	1	train	normal	-18.561573	11.360922
20	acute myeloid leukemia, basophilia, eosinophilia, hypercellular, myelodysplastic syndrome	20	5	train	acute myeloid leukemia, basophilia, eosinophilia, hypercellular, myelodysplastic syndrome	-1.7104036	-12.0715685
21	acute leukemia, hypercellular	21	2	train	acute leukemia, hypercellular	5.199367	-2.1514509
22	plasma cell neoplasm	22	1	train	plasma cell neoplasm	-4.7262306	9.870079
23	acute myeloid leukemia, acute promyelocytic leukemia, hypercellular, iron deficiency	23	4	train	acute myeloid leukemia, acute promyelocytic leukemia, hypercellular, iron deficiency	23.767298	-14.379299
24	normal	24	1	train	eosinophilia	-7.1537933	-6.5864553
25	acute leukemia, hypercellular	25	2	train	acute leukemia, hypercellular	5.267289	-1.8995129
26	normal	26	1	train	normal	-20.617163	14.696818
27	normal	27	1	train	normal	-19.41226	14.834128
28	granulocytic hyperplasia, hypercellular	28	2	train	granulocytic hyperplasia, hypercellular	-9.414765	-12.445315
29	granulocytic hyperplasia, hypercellular	29	2	train	granulocytic hyperplasia, hypercellular	-9.565913	-12.519316
30	acute lymphoblastic leukemia, lymphoproliferative disorder	30	2	train	acute lymphoblastic leukemia, lymphoproliferative disorder	15.339989	7.2748904
31	acute myeloid leukemia	31	1	train	acute myeloid leukemia	19.847445	-8.637624
32	hypercellular, metastatic	32	2	train	hypercellular, metastatic	2.8117404	15.983464
33	myelodysplastic syndrome, myeloproliferative neoplasm	33	2	train	myelodysplastic syndrome, myeloproliferative neoplasm	7.7722745	-15.458844
34	metastatic	34	1	train	metastatic	3.8059058	15.605519
35	normal	35	1	train	normal	-20.383482	9.296193
36	inadequate, myelodysplastic syndrome	36	2	train	inadequate, myelodysplastic syndrome	10.594839	0.917394
37	normal	37	1	train	normal	-16.946995	11.697563
38	acute myeloid leukemia	38	1	train	acute myeloid leukemia	18.076977	-10.437135
39	acute leukemia, hemophagocytosis	39	2	train	acute leukemia, hemophagocytosis	7.7824655	-2.173277
40	eosinophilia	40	1	train	eosinophilia	-6.042924	-7.233375
41	plasma cell neoplasm	41	1	train	plasma cell neoplasm	-4.4746976	9.328117
42	acute leukemia, hypercellular	42	2	train	acute leukemia, hypercellular	5.1303797	-1.9880933
43	myelodysplastic syndrome, myeloproliferative neoplasm	43	2	train	myelodysplastic syndrome, myeloproliferative neoplasm	8.050805	-15.354697
44	basophilia, chronic myeloid leukemia, eosinophilia, myeloproliferative neoplasm	44	4	train	basophilia, chronic myeloid leukemia, eosinophilia, myeloproliferative neoplasm	-2.6420383	-18.10849
45	acute lymphoblastic leukemia, hypercellular, lymphoproliferative disorder	45	3	train	acute lymphoblastic leukemia, hypercellular, lymphoproliferative disorder	15.412213	9.712323
46	basophilia, chronic myeloid leukemia, hypercellular, myeloproliferative neoplasm	46	4	train	basophilia, chronic myeloid leukemia, hypercellular, myeloproliferative neoplasm	-1.1188875	-18.051252
47	chronic myeloid leukemia, myeloproliferative neoplasm	47	2	train	chronic myeloid leukemia, myeloproliferative neoplasm	0.06432048	-21.496326
48	normal	48	1	train	normal	-19.66095	11.485542
49	acute leukemia, basophilia, eosinophilia, hypercellular, myeloproliferative neoplasm	49	5	train	acute leukemia, basophilia, eosinophilia, hypercellular, myeloproliferative neoplasm	-1.9927543	-15.286951
50	erythroid hyperplasia	50	1	train	erythroid hyperplasia	-14.214317	0.15596409
51	acute myeloid leukemia, hemophagocytosis	51	2	train	acute myeloid leukemia, hemophagocytosis	19.289646	-5.9339576
52	chronic myeloid leukemia, myeloproliferative neoplasm	52	2	train	chronic myeloid leukemia, myeloproliferative neoplasm	0.23559552	-22.314814
53	eosinophilia, hypercellular	53	2	train	eosinophilia, hypercellular	-5.3383474	-9.677699
54	normal	54	1	train	normal	-18.787685	10.731838
55	normal	55	1	train	normal	-22.328289	14.142601
56	acute lymphoblastic leukemia, hypercellular, lymphoproliferative disorder	56	3	train	acute lymphoblastic leukemia, hypercellular, lymphoproliferative disorder	16.025877	9.754012
57	hemophagocytosis, hypocellular	57	2	train	hemophagocytosis, hypocellular	20.017775	-2.331958
58	chronic myeloid leukemia, myeloproliferative neoplasm	58	2	train	chronic myeloid leukemia, myeloproliferative neoplasm	1.2025853	-21.585026
59	eosinophilia, inadequate	59	2	train	eosinophilia, inadequate	-5.7569594	-5.9436135
60	hemophagocytosis, hypocellular	60	2	train	hemophagocytosis, hypocellular	19.76962	-2.0048003
61	granulocytic hyperplasia, hypercellular, myelodysplastic syndrome, myeloproliferative neoplasm	61	4	train	granulocytic hyperplasia, hypercellular, myelodysplastic syndrome, myeloproliferative neoplasm	2.6719997	-11.559796
62	acute myeloid leukemia, myelodysplastic syndrome	62	2	train	acute myeloid leukemia, myelodysplastic syndrome	15.244845	-10.57287
63	plasma cell neoplasm	63	1	train	plasma cell neoplasm	-4.5601883	9.860435
64	basophilia, chronic myeloid leukemia, eosinophilia, hypercellular, iron deficiency, myeloproliferative neoplasm	64	6	train	basophilia, chronic myeloid leukemia, eosinophilia, hypercellular, iron deficiency, myeloproliferative neoplasm	-2.0348725	-16.940834
65	iron deficiency, normal	65	2	train	iron deficiency, normal	-15.468282	32.72686
66	basophilia, chronic myeloid leukemia, eosinophilia, myeloproliferative neoplasm	66	4	train	basophilia, chronic myeloid leukemia, eosinophilia, myeloproliferative neoplasm	-2.6744766	-18.097647
67	inadequate, lymphoproliferative disorder	67	2	train	inadequate, lymphoproliferative disorder	10.664776	4.0660033
68	myelodysplastic syndrome	68	1	train	myelodysplastic syndrome	7.9143443	-8.999688
69	acute lymphoblastic leukemia, hypercellular, lymphoproliferative disorder	69	3	train	acute lymphoblastic leukemia, hypercellular, lymphoproliferative disorder	15.754604	9.420821
70	hypocellular, myelodysplastic syndrome	70	2	train	hypocellular, myelodysplastic syndrome	9.805687	-8.518558
71	erythroid hyperplasia, myelodysplastic syndrome	71	2	train	erythroid hyperplasia, myelodysplastic syndrome	-14.070548	-1.2482544
72	normal	72	1	train	normal	-21.139822	11.160426
73	hypercellular, myelodysplastic syndrome	73	2	train	hypercellular, myelodysplastic syndrome	4.294168	-7.470257
74	normal	74	1	train	eosinophilia	-7.102639	-6.618457
75	acute myeloid leukemia, acute promyelocytic leukemia	75	2	train	acute myeloid leukemia, acute promyelocytic leukemia	22.668108	-11.443413
76	acute myeloid leukemia, acute promyelocytic leukemia, inadequate	76	3	train	acute myeloid leukemia, acute promyelocytic leukemia, inadequate	23.398497	-11.03867
77	hypercellular, lymphoproliferative disorder	77	2	train	hypercellular, lymphoproliferative disorder	14.029101	9.547293
78	acute myeloid leukemia, acute promyelocytic leukemia, hypercellular	78	3	train	acute myeloid leukemia, acute promyelocytic leukemia, hypercellular	23.049513	-13.323966
79	acute myeloid leukemia, myelodysplastic syndrome	79	2	train	acute myeloid leukemia, myelodysplastic syndrome	15.427191	-11.127137
80	inadequate, lymphoproliferative disorder	80	2	train	inadequate, lymphoproliferative disorder	10.600409	4.209435
81	normal	81	1	train	normal	-19.217854	13.7244835
82	acute myeloid leukemia, basophilia, eosinophilia, hypercellular, myelodysplastic syndrome	82	5	train	acute myeloid leukemia, basophilia, eosinophilia, hypercellular, myelodysplastic syndrome	-1.7141974	-12.068125
83	hypercellular, plasma cell neoplasm	83	2	train	hypercellular, plasma cell neoplasm	-2.6176126	9.110328
84	myelodysplastic syndrome, myeloproliferative neoplasm	84	2	train	myelodysplastic syndrome, myeloproliferative neoplasm	7.5110426	-15.034793
85	acute myeloid leukemia, basophilia, eosinophilia, hypercellular, myeloproliferative neoplasm	85	5	train	acute myeloid leukemia, basophilia, eosinophilia, hypercellular, myeloproliferative neoplasm	-2.8004448	-15.170163
86	normal	86	1	train	normal	-19.259514	14.876443
87	normal	87	1	train	normal	-18.30966	12.332242
88	normal	88	1	train	normal	-22.966938	15.303096
89	chronic myeloid leukemia, myeloproliferative neoplasm	89	2	train	chronic myeloid leukemia, myeloproliferative neoplasm	1.0717756	-21.675035
90	normal	90	1	train	normal	-17.913088	12.1264925
91	normal	91	1	train	normal	-16.912798	11.172316
92	normal	92	1	train	normal	-18.333635	12.727926
93	inadequate	93	1	train	inadequate	9.723828	2.2665925
94	hypercellular, mastocytosis	94	2	train	hypercellular, mastocytosis	-2.2165065	-2.5245783
95	erythroid hyperplasia, hypercellular	95	2	train	erythroid hyperplasia, hypercellular	-12.970266	-0.20804827
96	metastatic	96	1	train	metastatic	4.05774	15.3800335
97	eosinophilia	97	1	train	eosinophilia	-6.068733	-7.0420046
98	acute lymphoblastic leukemia, hypercellular, lymphoproliferative disorder	98	3	train	acute lymphoblastic leukemia, hypercellular, lymphoproliferative disorder	15.450209	9.446537
99	acute myeloid leukemia, myelodysplastic syndrome, myeloproliferative neoplasm	99	3	train	acute myeloid leukemia, myelodysplastic syndrome, myeloproliferative neoplasm	9.938229	-14.338073
100	normal	100	1	train	normal	-17.505878	10.49197
101	hypercellular, myelodysplastic syndrome	101	2	train	hypercellular, myelodysplastic syndrome	4.325141	-7.385998
102	acute myeloid leukemia, hemophagocytosis	102	2	train	acute myeloid leukemia, hemophagocytosis	19.306818	-5.6280894
103	normal	103	1	train	normal	-20.79278	14.348213
104	chronic myeloid leukemia, myeloproliferative neoplasm	104	2	train	chronic myeloid leukemia, myeloproliferative neoplasm	0.64613616	-21.692991
105	hemophagocytosis, myelodysplastic syndrome	105	2	train	hemophagocytosis, myelodysplastic syndrome	8.324348	-3.989567
106	myelodysplastic syndrome	106	1	train	hypercellular, myelodysplastic syndrome	5.2401843	-7.782719
107	inadequate, metastatic	107	2	train	inadequate, metastatic	4.82452	13.563017
108	hypercellular, myelodysplastic syndrome	108	2	train	hypercellular, myelodysplastic syndrome	4.5226626	-7.4626436
109	myelodysplastic syndrome, myeloproliferative neoplasm	109	2	train	myelodysplastic syndrome, myeloproliferative neoplasm	7.1584997	-14.565785
110	hypercellular, plasma cell neoplasm	110	2	train	hypercellular, plasma cell neoplasm	-2.6939003	9.09042
111	acute myeloid leukemia, inadequate, myelodysplastic syndrome	111	3	train	acute myeloid leukemia, inadequate, myelodysplastic syndrome	10.754782	0.6814859
112	plasma cell neoplasm	112	1	train	plasma cell neoplasm	-4.958255	9.424869
113	iron deficiency, normal	113	2	train	iron deficiency, normal	-14.978665	32.099422
114	myelodysplastic syndrome	114	1	train	myelodysplastic syndrome	8.31783	-9.136569
115	inadequate, mastocytosis	115	2	train	inadequate, mastocytosis	-3.0175967	0.13990064
116	eosinophilia, granulocytic hyperplasia, hypercellular	116	3	train	eosinophilia, granulocytic hyperplasia, hypercellular	-7.2749324	-11.872127
117	acute leukemia	117	1	train	acute leukemia	6.8978715	-1.5765823
118	hypercellular, mastocytosis	118	2	train	hypercellular, mastocytosis	-2.2450876	-2.4738913
119	hypercellular, myelodysplastic syndrome	119	2	train	hypercellular, myelodysplastic syndrome	4.340313	-7.4722395
120	normal	120	1	train	normal	-18.081858	11.3220825
121	plasma cell neoplasm	121	1	train	plasma cell neoplasm	-4.209001	9.673413
122	iron deficiency, normal	122	2	train	iron deficiency, normal	-15.098676	32.90324
123	granulocytic hyperplasia, hypercellular	123	2	train	granulocytic hyperplasia, hypercellular	-9.511308	-12.416303
124	iron deficiency, normal	124	2	train	iron deficiency, normal	-16.003546	33.772274
125	acute myeloid leukemia, hemophagocytosis, hypocellular	125	3	train	acute myeloid leukemia, hemophagocytosis, hypocellular	19.90014	-4.270039
126	acute myeloid leukemia, hemophagocytosis, hypocellular	126	3	train	acute myeloid leukemia, hemophagocytosis, hypocellular	19.91589	-4.3015943
127	iron deficiency, normal	127	2	train	iron deficiency, normal	-16.15317	32.369106
128	hypocellular, myelodysplastic syndrome	128	2	train	hypocellular, myelodysplastic syndrome	9.822168	-8.50485
129	plasma cell neoplasm	129	1	train	plasma cell neoplasm	-5.127675	9.350555
130	acute myeloid leukemia	130	1	train	acute myeloid leukemia	18.787695	-9.671261
131	normal	131	1	train	normal	-18.605824	15.052521
132	acute lymphoblastic leukemia, lymphoproliferative disorder	132	2	train	acute lymphoblastic leukemia, lymphoproliferative disorder	15.278624	7.155907
133	normal	133	1	train	normal	-20.51763	10.64095
134	normal	134	1	train	normal	-22.582253	15.163015
135	lymphoproliferative disorder	135	1	train	lymphoproliferative disorder	13.529168	5.80113
136	acute leukemia, hypercellular, myelodysplastic syndrome	136	3	train	acute leukemia, hypercellular, myelodysplastic syndrome	5.634132	-3.710724
137	hemophagocytosis, hypocellular	137	2	train	hemophagocytosis, hypocellular	19.621193	-2.4271016
138	lymphoproliferative disorder	138	1	train	lymphoproliferative disorder	12.861974	6.312104
139	iron deficiency, normal	139	2	train	iron deficiency, normal	-16.428514	33.289383
140	inadequate, metastatic	140	2	train	inadequate, metastatic	4.725398	13.595277
141	acute lymphoblastic leukemia, lymphoproliferative disorder	141	2	train	acute lymphoblastic leukemia, lymphoproliferative disorder	15.375843	7.4236317
142	myelodysplastic syndrome, myeloproliferative neoplasm	142	2	train	myelodysplastic syndrome, myeloproliferative neoplasm	8.120491	-15.305592
143	hemophagocytosis, hypocellular	143	2	train	hemophagocytosis, hypocellular	19.993313	-2.0796328
144	normal	144	1	train	normal	-19.265596	12.65461
145	acute lymphoblastic leukemia, hypocellular, lymphoproliferative disorder	145	3	train	acute lymphoblastic leukemia, hypocellular, lymphoproliferative disorder	16.303532	5.840186
146	acute myeloid leukemia	146	1	train	acute myeloid leukemia	19.75619	-8.548497
147	normal	147	1	train	normal	-22.184393	14.559098
148	normal	148	1	train	normal	-21.158594	14.789126
149	normal	149	1	train	normal	-19.746252	11.732158
150	myeloproliferative neoplasm	150	1	train	myeloproliferative neoplasm	2.6147208	-21.026491
151	hypercellular, lymphoproliferative disorder, mastocytosis	151	3	train	hypercellular, lymphoproliferative disorder, mastocytosis	-1.6201154	-1.763958
152	granulocytic hyperplasia, hypercellular, mastocytosis	152	3	train	granulocytic hyperplasia, hypercellular, mastocytosis	-10.614608	-12.023877
153	acute leukemia	153	1	train	acute leukemia	6.861746	-1.6912993
154	granulocytic hyperplasia, hypercellular, myelodysplastic syndrome	154	3	train	granulocytic hyperplasia, hypercellular, myelodysplastic syndrome	2.780569	-10.901902
155	inadequate	155	1	train	inadequate	9.764901	2.2902336
156	inadequate, myelodysplastic syndrome	156	2	train	inadequate, myelodysplastic syndrome	10.497434	1.105254
157	inadequate, lymphoproliferative disorder	157	2	train	inadequate, lymphoproliferative disorder	10.525992	4.055873
158	normal	158	1	train	iron deficiency, normal	-19.67028	18.021458
159	inadequate, lymphoproliferative disorder	159	2	train	inadequate, lymphoproliferative disorder	10.666344	4.158161
160	myelodysplastic syndrome, myeloproliferative neoplasm	160	2	train	myelodysplastic syndrome, myeloproliferative neoplasm	7.658021	-14.3568535
161	chronic myeloid leukemia, granulocytic hyperplasia, myeloproliferative neoplasm	161	3	train	chronic myeloid leukemia, granulocytic hyperplasia, myeloproliferative neoplasm	-1.3347	-21.35465
162	acute lymphoblastic leukemia, hemophagocytosis, lymphoproliferative disorder	162	3	train	acute lymphoblastic leukemia, hemophagocytosis, lymphoproliferative disorder	16.511683	7.237273
163	normal	163	1	train	normal	-18.54197	10.810573
164	acute lymphoblastic leukemia, inadequate, lymphoproliferative disorder	164	3	train	acute lymphoblastic leukemia, inadequate, lymphoproliferative disorder	11.912438	4.3525147
165	iron deficiency, normal	165	2	train	iron deficiency, normal	-16.351454	32.583164
166	acute myeloid leukemia, acute promyelocytic leukemia, hypercellular	166	3	train	acute myeloid leukemia, acute promyelocytic leukemia, hypercellular	23.125267	-13.357674
167	acute myeloid leukemia, acute promyelocytic leukemia, hypocellular	167	3	train	acute myeloid leukemia, acute promyelocytic leukemia, hypocellular	22.402025	-10.185058
168	eosinophilia, granulocytic hyperplasia, hypercellular	168	3	train	eosinophilia, granulocytic hyperplasia, hypercellular	-7.4754233	-12.061841
169	acute myeloid leukemia, acute promyelocytic leukemia, hypercellular	169	3	train	acute myeloid leukemia, acute promyelocytic leukemia, hypercellular	22.600037	-13.955485
170	acute lymphoblastic leukemia, lymphoproliferative disorder	170	2	train	acute lymphoblastic leukemia, lymphoproliferative disorder	15.603952	7.281388
171	eosinophilia, hypercellular, myelodysplastic syndrome	171	3	train	eosinophilia, hypercellular, myelodysplastic syndrome	-6.2393074	-9.564895
172	acute myeloid leukemia, acute promyelocytic leukemia, hypercellular	172	3	train	acute myeloid leukemia, acute promyelocytic leukemia, hypercellular	22.434288	-13.573516
173	inadequate, metastatic	173	2	train	inadequate, metastatic	4.684546	13.6361065
174	hypercellular, plasma cell neoplasm	174	2	train	hypercellular, plasma cell neoplasm	-2.6003356	8.997299
175	normal	175	1	train	normal	-24.168062	13.688618
176	acute lymphoblastic leukemia, hypocellular, lymphoproliferative disorder	176	3	train	acute lymphoblastic leukemia, hypocellular, lymphoproliferative disorder	16.312887	5.8531456
177	eosinophilia, granulocytic hyperplasia, hypercellular	177	3	train	eosinophilia, granulocytic hyperplasia, hypercellular	-7.5242653	-11.831675
178	eosinophilia	178	1	train	eosinophilia	-6.125231	-7.0227127
179	normal	179	1	train	normal	-22.68871	10.098377
180	myeloproliferative neoplasm	180	1	train	myeloproliferative neoplasm	2.573235	-21.030035
181	basophilia, chronic myeloid leukemia, granulocytic hyperplasia, hypercellular, myeloproliferative neoplasm	181	5	train	basophilia, chronic myeloid leukemia, granulocytic hyperplasia, hypercellular, myeloproliferative neoplasm	-1.0301737	-18.090485
182	acute myeloid leukemia, acute promyelocytic leukemia, hypercellular	182	3	train	acute myeloid leukemia, acute promyelocytic leukemia, hypercellular	22.998585	-13.950863
183	hypercellular, mastocytosis, myelodysplastic syndrome	183	3	train	hypercellular, mastocytosis, myelodysplastic syndrome	-1.8899808	-2.7728677
184	chronic myeloid leukemia, myeloproliferative neoplasm	184	2	train	chronic myeloid leukemia, myeloproliferative neoplasm	0.49117297	-21.755
185	acute myeloid leukemia	185	1	train	acute myeloid leukemia	19.571306	-9.606608
186	acute myeloid leukemia	186	1	train	acute myeloid leukemia	20.073994	-9.232977
187	normal	187	1	train	erythroid hyperplasia	-14.282534	0.8653232
188	myelodysplastic syndrome, plasma cell neoplasm	188	2	train	myelodysplastic syndrome, plasma cell neoplasm	-4.4514384	7.352159
189	eosinophilia, erythroid hyperplasia, hypercellular, myelodysplastic syndrome	189	4	train	eosinophilia, erythroid hyperplasia, hypercellular, myelodysplastic syndrome	-6.770001	-9.270043
190	inadequate, lymphoproliferative disorder	190	2	train	inadequate, lymphoproliferative disorder	10.805	4.1569457
191	acute leukemia, hypercellular, myelodysplastic syndrome	191	3	train	acute leukemia, hypercellular, myelodysplastic syndrome	5.628149	-3.5198932
192	mastocytosis	192	1	train	mastocytosis	-3.134871	-1.0216774
193	normal	193	1	train	normal	-21.14187	15.925327
194	erythroid hyperplasia	194	1	train	erythroid hyperplasia	-14.709104	0.5283486
195	myelodysplastic syndrome	195	1	train	myelodysplastic syndrome	7.0066447	-9.338541
196	eosinophilia, hypercellular	196	2	train	eosinophilia, hypercellular	-5.274933	-9.579562
197	chronic myeloid leukemia, myeloproliferative neoplasm	197	2	train	chronic myeloid leukemia, myeloproliferative neoplasm	0.69341195	-20.981186
198	normal	198	1	train	normal	-20.1802	12.7935705
199	acute myeloid leukemia	199	1	train	acute myeloid leukemia	19.418198	-9.3124695
200	myelodysplastic syndrome, myeloproliferative neoplasm	200	2	train	myelodysplastic syndrome, myeloproliferative neoplasm	8.1862335	-14.1259575
201	hypercellular, myelodysplastic syndrome, plasma cell neoplasm	201	3	train	hypercellular, myelodysplastic syndrome, plasma cell neoplasm	-2.9590497	7.9788656
202	acute lymphoblastic leukemia, hypercellular, lymphoproliferative disorder	202	3	train	acute lymphoblastic leukemia, hypercellular, lymphoproliferative disorder	15.854715	9.913803
203	normal	203	1	train	normal	-18.373657	12.294326
204	chronic myeloid leukemia, myeloproliferative neoplasm	204	2	train	chronic myeloid leukemia, myeloproliferative neoplasm	0.9196993	-21.074348
205	plasma cell neoplasm	205	1	train	plasma cell neoplasm	-4.8942146	9.664268
206	normal	206	1	train	normal	-21.544834	11.490465
207	normal	207	1	train	normal	-20.775913	13.560521
208	normal	208	1	train	normal	-21.701694	12.659323
209	normal	209	1	train	normal	-19.920374	14.106345
210	acute lymphoblastic leukemia, inadequate, lymphoproliferative disorder	210	3	train	acute lymphoblastic leukemia, inadequate, lymphoproliferative disorder	11.901233	4.3550744
211	normal	211	1	train	normal	-21.00089	15.779474
212	inadequate, metastatic, myelodysplastic syndrome	212	3	train	inadequate, metastatic, myelodysplastic syndrome	5.461346	13.264762
213	normal	213	1	train	normal	-23.90244	11.493558
214	mastocytosis	214	1	train	mastocytosis	-3.0969658	-1.2076342
215	acute myeloid leukemia, myelodysplastic syndrome	215	2	train	acute myeloid leukemia, myelodysplastic syndrome	14.279597	-11.183608
216	normal	216	1	train	normal	-22.041578	13.418781
217	eosinophilia, inadequate, lymphoproliferative disorder	217	3	train	eosinophilia, inadequate, lymphoproliferative disorder	7.955827	4.539691
218	normal	218	1	train	normal	-24.060047	13.501011
219	eosinophilia, hypercellular, mastocytosis, myelodysplastic syndrome, myeloproliferative neoplasm	219	5	train	eosinophilia, hypercellular, mastocytosis, myelodysplastic syndrome, myeloproliferative neoplasm	-2.124874	-6.746784
220	normal	220	1	train	normal	-19.930487	17.090519
221	normal	221	1	train	normal	-23.318367	10.754389
222	normal	222	1	train	normal	-20.053802	10.458549
223	acute myeloid leukemia	223	1	train	acute myeloid leukemia	18.953552	-9.312238
224	chronic myeloid leukemia, myeloproliferative neoplasm	224	2	train	chronic myeloid leukemia, myeloproliferative neoplasm	0.9723428	-22.317019
225	iron deficiency, normal	225	2	train	iron deficiency, normal	-15.219091	33.99934
226	granulocytic hyperplasia, hypercellular	226	2	train	granulocytic hyperplasia, hypercellular	-9.489878	-12.4616375
227	lymphoproliferative disorder	227	1	train	lymphoproliferative disorder	13.452883	6.4165077
228	acute myeloid leukemia, acute promyelocytic leukemia	228	2	train	acute myeloid leukemia, acute promyelocytic leukemia	22.61791	-11.5597
229	normal	229	1	train	lymphoproliferative disorder	14.675099	5.5263047
230	inadequate, metastatic	230	2	train	inadequate, metastatic	4.8922324	13.945718
231	acute myeloid leukemia, myelodysplastic syndrome	231	2	train	acute myeloid leukemia, myelodysplastic syndrome	15.311256	-11.088743
232	hypercellular, myelodysplastic syndrome, myeloproliferative neoplasm	232	3	train	hypercellular, myelodysplastic syndrome, myeloproliferative neoplasm	6.1364326	-13.495941
233	hemophagocytosis, hypocellular	233	2	train	hemophagocytosis, hypocellular	19.662937	-2.2352488
234	chronic myeloid leukemia, myeloproliferative neoplasm	234	2	train	chronic myeloid leukemia, myeloproliferative neoplasm	0.26174653	-21.252432
235	acute lymphoblastic leukemia, hypercellular, lymphoproliferative disorder	235	3	train	acute lymphoblastic leukemia, hypercellular, lymphoproliferative disorder	15.505416	9.959115
236	myelodysplastic syndrome	236	1	train	myelodysplastic syndrome	7.9167356	-9.641582
237	normal	237	1	train	normal	-21.266867	9.412957
238	eosinophilia, hypercellular, mastocytosis	238	3	train	eosinophilia, hypercellular, mastocytosis	-3.0016859	-4.86621
239	normal	239	1	train	normal	-20.479092	11.62268
240	iron deficiency, normal	240	2	train	iron deficiency, normal	-14.439406	33.11484
241	normal	241	1	train	normal	-20.985704	12.393096
242	acute myeloid leukemia, acute promyelocytic leukemia, hypercellular	242	3	train	acute myeloid leukemia, acute promyelocytic leukemia, hypercellular	22.395107	-13.529103
243	lymphoproliferative disorder	243	1	train	lymphoproliferative disorder	13.4888115	6.7926235
244	erythroid hyperplasia, myelodysplastic syndrome	244	2	train	erythroid hyperplasia, myelodysplastic syndrome	-14.087018	-1.264788
245	metastatic	245	1	train	metastatic	3.331482	15.180405
246	iron deficiency, normal	246	2	train	iron deficiency, normal	-15.723072	33.9795
247	normal	247	1	train	normal	-21.422968	16.888506
248	erythroid hyperplasia, hypercellular, myelodysplastic syndrome	248	3	train	erythroid hyperplasia, hypercellular, myelodysplastic syndrome	-12.665536	-1.1496254
249	hemophagocytosis, hypocellular	249	2	train	hemophagocytosis, hypocellular	19.806047	-2.0972886
250	normal	250	1	train	normal	-17.292273	8.524243
251	metastatic	251	1	train	metastatic	3.272232	15.08635
252	normal	252	1	train	normal	-19.655993	11.103114
253	lymphoproliferative disorder	253	1	train	lymphoproliferative disorder	13.15726	6.1170244
254	eosinophilia	254	1	train	eosinophilia	-6.2364764	-7.074722
255	normal	255	1	train	normal	-21.214764	14.57411
256	erythroid hyperplasia, hypercellular, myelodysplastic syndrome	256	3	train	erythroid hyperplasia, hypercellular, myelodysplastic syndrome	-12.400183	-1.3278319
257	erythroid hyperplasia, hemophagocytosis, hypercellular, myelodysplastic syndrome	257	4	train	erythroid hyperplasia, hemophagocytosis, hypercellular, myelodysplastic syndrome	-12.079704	-1.5721012
258	normal	258	1	train	acute myeloid leukemia, hemophagocytosis, hypocellular	19.913279	-3.7144632
259	iron deficiency, normal	259	2	train	iron deficiency, normal	-14.962601	32.653877
260	eosinophilia, hypercellular	260	2	train	eosinophilia, hypercellular	-5.399626	-9.514113
261	myelodysplastic syndrome	261	1	train	myelodysplastic syndrome	8.685288	-9.20162
262	acute leukemia, hemophagocytosis, myelodysplastic syndrome	262	3	train	acute leukemia, hemophagocytosis, myelodysplastic syndrome	7.940012	-3.6261647
263	metastatic	263	1	train	metastatic	3.4793677	14.884403
264	acute myeloid leukemia, hypercellular, myelodysplastic syndrome	264	3	train	acute myeloid leukemia, hypercellular, myelodysplastic syndrome	16.788088	-12.204051
265	acute myeloid leukemia, hemophagocytosis	265	2	train	acute myeloid leukemia, hemophagocytosis	19.197754	-7.361231
266	eosinophilia	266	1	train	eosinophilia	-6.175788	-7.140255
267	hypercellular, myelodysplastic syndrome	267	2	train	hypercellular, myelodysplastic syndrome	4.3689685	-7.4641385
268	eosinophilia, lymphoproliferative disorder	268	2	train	eosinophilia, lymphoproliferative disorder	7.6988597	4.659297
269	acute lymphoblastic leukemia, hypercellular, lymphoproliferative disorder	269	3	train	acute lymphoblastic leukemia, hypercellular, lymphoproliferative disorder	15.998387	9.547013
270	iron deficiency, normal	270	2	train	iron deficiency, normal	-14.54861	33.230213
271	normal	271	1	train	normal	-20.01329	14.33976
272	erythroid hyperplasia	272	1	train	erythroid hyperplasia	-14.813806	0.24870545
273	acute myeloid leukemia, myelodysplastic syndrome	273	2	train	acute myeloid leukemia, myelodysplastic syndrome	15.030751	-11.103621
274	mastocytosis	274	1	train	mastocytosis	-3.242541	-1.0601414
275	erythroid hyperplasia	275	1	train	erythroid hyperplasia	-14.714033	0.09058881
276	acute myeloid leukemia, acute promyelocytic leukemia, hypercellular	276	3	train	acute myeloid leukemia, acute promyelocytic leukemia, hypercellular	22.688604	-13.986387
277	acute leukemia, myelodysplastic syndrome	277	2	train	acute leukemia, myelodysplastic syndrome	6.883111	-3.2324371
278	hypercellular, myelodysplastic syndrome	278	2	train	hypercellular, myelodysplastic syndrome	4.0703464	-7.4967213
279	acute leukemia, inadequate	279	2	train	acute leukemia, inadequate	8.026176	0.460945
280	metastatic	280	1	train	metastatic	3.5239782	15.435564
281	acute myeloid leukemia, acute promyelocytic leukemia, hypercellular	281	3	train	acute myeloid leukemia, acute promyelocytic leukemia, hypercellular	22.65669	-13.338537
282	iron deficiency, normal	282	2	train	iron deficiency, normal	-14.448579	32.67749
283	normal	283	1	train	normal	-20.454927	12.30786
284	eosinophilia, hypercellular	284	2	train	eosinophilia, hypercellular	-5.428428	-9.600451
285	iron deficiency, normal	285	2	train	iron deficiency, normal	-15.492145	33.636543
286	iron deficiency, normal	286	2	train	iron deficiency, normal	-15.847232	32.120346
287	hypercellular, lymphoproliferative disorder	287	2	train	hypercellular, lymphoproliferative disorder	14.042231	9.502799
288	acute lymphoblastic leukemia, hypercellular, lymphoproliferative disorder	288	3	train	acute lymphoblastic leukemia, hypercellular, lymphoproliferative disorder	15.614065	10.008873
289	normal	289	1	train	normal	-22.19395	15.618957
290	metastatic	290	1	train	metastatic	3.3868396	14.930608
291	acute myeloid leukemia	291	1	train	acute myeloid leukemia	19.296824	-8.935106
292	myelodysplastic syndrome, myeloproliferative neoplasm	292	2	train	myelodysplastic syndrome, myeloproliferative neoplasm	8.274631	-14.967881
293	chronic myeloid leukemia, myeloproliferative neoplasm	293	2	train	chronic myeloid leukemia, myeloproliferative neoplasm	-0.10847099	-21.9111
294	normal	294	1	train	normal	-23.461967	16.192465
295	chronic myeloid leukemia, myeloproliferative neoplasm	295	2	train	chronic myeloid leukemia, myeloproliferative neoplasm	0.35095426	-22.395756
296	normal	296	1	train	normal	-19.648361	8.517771
297	normal	297	1	train	normal	-18.487864	9.36367
298	iron deficiency, normal	298	2	train	iron deficiency, normal	-15.52314	32.16459
299	myelodysplastic syndrome, myeloproliferative neoplasm	299	2	train	myelodysplastic syndrome, myeloproliferative neoplasm	7.739835	-14.6012335
300	acute myeloid leukemia, acute promyelocytic leukemia, hypercellular	300	3	train	acute myeloid leukemia, acute promyelocytic leukemia, hypercellular	23.156315	-13.57668
301	acute myeloid leukemia, hemophagocytosis, hypocellular	301	3	train	acute myeloid leukemia, hemophagocytosis, hypocellular	19.85435	-4.144495
302	myelodysplastic syndrome, myeloproliferative neoplasm	302	2	train	myelodysplastic syndrome	7.3833485	-8.654433
303	chronic myeloid leukemia, myeloproliferative neoplasm	303	2	train	chronic myeloid leukemia, myeloproliferative neoplasm	-0.047130167	-21.642914
304	myelodysplastic syndrome, myeloproliferative neoplasm	304	2	train	myelodysplastic syndrome, myeloproliferative neoplasm	8.275552	-15.032493
305	eosinophilia, granulocytic hyperplasia, hypercellular	305	3	train	eosinophilia, granulocytic hyperplasia, hypercellular	-7.273739	-11.865923
306	normal	306	1	train	normal	-21.556887	9.842427
307	hypercellular, myelodysplastic syndrome, myeloproliferative neoplasm	307	3	train	hypercellular, myelodysplastic syndrome, myeloproliferative neoplasm	6.428154	-13.7034
308	myeloproliferative neoplasm	308	1	train	myeloproliferative neoplasm	2.2140265	-21.16364
309	normal	309	1	train	normal	-20.196539	16.640776
310	myelodysplastic syndrome	310	1	train	myelodysplastic syndrome	8.021299	-9.208165
311	normal	311	1	train	normal	-21.676226	13.760037
312	chronic myeloid leukemia, myeloproliferative neoplasm	312	2	train	chronic myeloid leukemia, myeloproliferative neoplasm	-0.09166278	-22.10092
313	metastatic	313	1	train	metastatic	3.5116994	15.535848
314	myelodysplastic syndrome	314	1	train	myelodysplastic syndrome	8.201573	-8.669925
315	normal	315	1	train	normal	-19.52561	15.843832
316	acute myeloid leukemia, hypercellular, myelodysplastic syndrome, myeloproliferative neoplasm	316	4	train	acute myeloid leukemia, hypercellular, myelodysplastic syndrome, myeloproliferative neoplasm	9.758671	-13.7654705
317	acute leukemia, hypercellular	317	2	train	acute leukemia, hypercellular	5.1499786	-1.8850905
318	myelodysplastic syndrome, myeloproliferative neoplasm	318	2	train	myelodysplastic syndrome, myeloproliferative neoplasm	7.4509773	-14.626304
319	eosinophilia, plasma cell neoplasm	319	2	train	eosinophilia, plasma cell neoplasm	-5.2792683	-7.1545405
320	acute myeloid leukemia	320	1	train	acute myeloid leukemia	20.000896	-8.946662
321	acute myeloid leukemia, hypocellular	321	2	train	acute myeloid leukemia, hypocellular	21.35054	-7.1745486
322	plasma cell neoplasm	322	1	train	plasma cell neoplasm	-4.508389	9.773845
323	erythroid hyperplasia	323	1	train	erythroid hyperplasia	-14.627172	0.5290178
324	acute leukemia, myelodysplastic syndrome	324	2	train	acute leukemia, myelodysplastic syndrome	6.937944	-3.2970772
325	normal	325	1	train	normal	-20.48536	11.809858
326	metastatic	326	1	train	metastatic	4.0486994	15.488226
327	granulocytic hyperplasia	327	1	train	granulocytic hyperplasia	-9.5067835	-13.622201
328	acute lymphoblastic leukemia, hypercellular, lymphoproliferative disorder	328	3	train	acute lymphoblastic leukemia, hypercellular, lymphoproliferative disorder	15.39576	9.910592
329	hypocellular, lymphoproliferative disorder	329	2	train	hypocellular, lymphoproliferative disorder	16.042078	4.829104
330	erythroid hyperplasia	330	1	train	erythroid hyperplasia	-14.75338	0.43142197
331	iron deficiency, normal	331	2	train	iron deficiency, normal	-15.79478	32.686142
332	acute myeloid leukemia, hemophagocytosis	332	2	train	acute myeloid leukemia, hemophagocytosis	19.201075	-5.9064193
333	granulocytic hyperplasia	333	1	train	granulocytic hyperplasia	-9.501463	-13.707642
334	acute myeloid leukemia, basophilia, eosinophilia, hypercellular, myelodysplastic syndrome	334	5	train	acute myeloid leukemia, basophilia, eosinophilia, hypercellular, myelodysplastic syndrome	-1.7148033	-12.078981
335	normal	335	1	train	normal	-16.896307	12.937989
336	mastocytosis	336	1	train	mastocytosis	-3.405155	-1.1464355
337	normal	337	1	train	normal	-21.426798	15.445275
338	acute myeloid leukemia, hemophagocytosis, hypocellular	338	3	train	acute myeloid leukemia, hemophagocytosis, hypocellular	19.957653	-4.1547213
339	eosinophilia	339	1	train	eosinophilia	-5.909085	-7.3559194
340	chronic myeloid leukemia, myeloproliferative neoplasm	340	2	train	chronic myeloid leukemia, myeloproliferative neoplasm	0.6683986	-22.384954
341	normal	341	1	train	normal	-19.244066	10.031171
342	acute myeloid leukemia, acute promyelocytic leukemia	342	2	train	acute myeloid leukemia, acute promyelocytic leukemia	22.615503	-11.6550255
343	lymphoproliferative disorder	343	1	train	lymphoproliferative disorder	12.972182	5.956422
344	myelodysplastic syndrome, plasma cell neoplasm	344	2	train	myelodysplastic syndrome, plasma cell neoplasm	-4.441755	7.2439933
345	normal	345	1	train	normal	-17.930893	13.626675
346	acute lymphoblastic leukemia, hypercellular, lymphoproliferative disorder, metastatic	346	4	train	acute lymphoblastic leukemia, hypercellular, lymphoproliferative disorder, metastatic	16.371069	10.613822
347	erythroid hyperplasia, hypercellular	347	2	train	erythroid hyperplasia, hypercellular	-12.950433	-0.2531014
348	hypercellular, plasma cell neoplasm	348	2	train	hypercellular, plasma cell neoplasm	-2.748858	9.096955
349	basophilia, eosinophilia, hypercellular, myeloproliferative neoplasm	349	4	train	basophilia, eosinophilia, hypercellular, myeloproliferative neoplasm	-2.592944	-15.502873
350	acute leukemia	350	1	train	acute leukemia	6.984291	-1.5167197
351	normal	351	1	train	normal	-21.95771	9.555195
352	acute myeloid leukemia	352	1	train	acute myeloid leukemia	19.125502	-8.352563
353	myelodysplastic syndrome	353	1	train	myelodysplastic syndrome	8.496545	-9.459065
354	acute myeloid leukemia, acute promyelocytic leukemia	354	2	train	acute myeloid leukemia, acute promyelocytic leukemia	22.391619	-11.465916
355	basophilia, eosinophilia, hypercellular, mastocytosis	355	4	train	basophilia, eosinophilia, hypercellular, mastocytosis	-2.6101499	-5.5857935
356	basophilia, eosinophilia, hypercellular, myelodysplastic syndrome	356	4	train	basophilia, eosinophilia, hypercellular, myelodysplastic syndrome	24.79147	3.058599
357	acute myeloid leukemia, myelodysplastic syndrome	357	2	train	acute myeloid leukemia, myelodysplastic syndrome	15.717817	-10.545326
358	hypercellular, iron deficiency, myelodysplastic syndrome	358	3	train	hypercellular, myelodysplastic syndrome	3.7900198	-7.0070505
359	acute lymphoblastic leukemia, hypercellular, lymphoproliferative disorder	359	3	train	acute lymphoblastic leukemia, hypercellular, lymphoproliferative disorder	15.780687	9.3263645
360	granulocytic hyperplasia, hypercellular	360	2	train	granulocytic hyperplasia, hypercellular	-9.425044	-12.458013
361	acute myeloid leukemia, myelodysplastic syndrome, myeloproliferative neoplasm	361	3	train	acute myeloid leukemia, myelodysplastic syndrome, myeloproliferative neoplasm	10.006736	-14.328643
362	normal	362	1	train	normal	-20.264124	15.223907
363	myelodysplastic syndrome, myeloproliferative neoplasm	363	2	train	myelodysplastic syndrome, myeloproliferative neoplasm	8.273145	-14.579939
364	myelodysplastic syndrome	364	1	train	myelodysplastic syndrome	8.317395	-10.098196
365	acute myeloid leukemia, acute promyelocytic leukemia, hypercellular	365	3	train	acute myeloid leukemia, acute promyelocytic leukemia, hypercellular	23.230808	-13.706157
366	erythroid hyperplasia	366	1	train	erythroid hyperplasia	-14.312212	0.18179905
367	acute leukemia, inadequate	367	2	train	acute leukemia, inadequate	8.05691	0.50731546
368	eosinophilia, hypercellular, mastocytosis	368	3	train	eosinophilia, hypercellular, mastocytosis	-2.8647902	-4.896562
369	normal	369	1	train	granulocytic hyperplasia, hypercellular, mastocytosis	-10.4114485	-12.136329
370	normal	370	1	train	normal	-20.351284	13.11478
371	acute leukemia, hypercellular	371	2	train	acute leukemia, hypercellular	5.215319	-1.9432683
372	lymphoproliferative disorder, plasma cell neoplasm	372	2	train	lymphoproliferative disorder, plasma cell neoplasm	-4.3126097	10.654811
373	eosinophilia, hypercellular, myeloproliferative neoplasm	373	3	train	eosinophilia, hypercellular, myeloproliferative neoplasm	-3.3520277	-15.035204
374	myelodysplastic syndrome, myeloproliferative neoplasm	374	2	train	myelodysplastic syndrome, myeloproliferative neoplasm	7.4394493	-15.164513
375	plasma cell neoplasm	375	1	train	plasma cell neoplasm	-4.4580894	9.301145
376	basophilia, chronic myeloid leukemia, eosinophilia, hypercellular, myeloproliferative neoplasm	376	5	train	basophilia, chronic myeloid leukemia, eosinophilia, hypercellular, myeloproliferative neoplasm	-2.211742	-17.108618
377	lymphoproliferative disorder	377	1	train	lymphoproliferative disorder	13.688358	6.4373565
378	granulocytic hyperplasia, hypercellular, mastocytosis	378	3	train	granulocytic hyperplasia, hypercellular, mastocytosis	-10.673528	-11.974701
379	chronic myeloid leukemia, myeloproliferative neoplasm	379	2	train	chronic myeloid leukemia, myeloproliferative neoplasm	0.8381242	-21.190037
380	erythroid hyperplasia	380	1	train	erythroid hyperplasia	-14.66067	0.08551239
381	eosinophilia, granulocytic hyperplasia, hypercellular	381	3	train	eosinophilia, granulocytic hyperplasia, hypercellular	-7.32919	-12.058009
382	iron deficiency, normal	382	2	train	iron deficiency, normal	-15.20804	32.06439
383	myelodysplastic syndrome	383	1	train	myelodysplastic syndrome	8.50228	-9.401443
384	eosinophilia, mastocytosis	384	2	train	eosinophilia, mastocytosis	-3.0758111	-4.8225446
385	acute myeloid leukemia, eosinophilia, hypercellular	385	3	train	acute myeloid leukemia, eosinophilia, hypercellular	-4.5218334	-10.13847
386	iron deficiency, normal	386	2	train	iron deficiency, normal	-14.907015	33.81416
387	hemophagocytosis, hypocellular	387	2	train	hemophagocytosis, hypocellular	19.980766	-2.1073816
388	acute myeloid leukemia, myelodysplastic syndrome	388	2	train	acute myeloid leukemia, myelodysplastic syndrome	15.376362	-10.697544
389	normal	389	1	train	iron deficiency, normal	-15.965664	31.391502
390	acute myeloid leukemia	390	1	train	acute myeloid leukemia	19.478254	-8.377649
391	acute myeloid leukemia, acute promyelocytic leukemia, hypercellular	391	3	train	acute myeloid leukemia, acute promyelocytic leukemia, hypercellular	22.376879	-13.649938
392	iron deficiency, normal	392	2	train	iron deficiency, normal	-15.175347	33.36077
393	lymphoproliferative disorder	393	1	train	lymphoproliferative disorder	13.783189	6.1339893
394	acute myeloid leukemia, hypocellular	394	2	train	acute myeloid leukemia, hypocellular	21.345442	-7.1974344
395	acute myeloid leukemia, myelodysplastic syndrome	395	2	train	acute myeloid leukemia, myelodysplastic syndrome	15.68418	-11.1405735
396	lymphoproliferative disorder	396	1	train	lymphoproliferative disorder	13.711365	5.8278766
397	myelodysplastic syndrome	397	1	train	myelodysplastic syndrome	8.409294	-9.90616
398	eosinophilia, granulocytic hyperplasia, hypercellular, myelodysplastic syndrome, myeloproliferative neoplasm	398	5	train	eosinophilia, granulocytic hyperplasia, hypercellular, myelodysplastic syndrome, myeloproliferative neoplasm	2.4445155	-11.771965
399	acute leukemia, hypercellular, myelodysplastic syndrome	399	3	train	acute leukemia, hypercellular, myelodysplastic syndrome	5.662199	-3.505488
400	plasma cell neoplasm	0	1	test	plasma cell neoplasm	-4.760972	8.918333
401	acute lymphoblastic leukemia, lymphoproliferative disorder	1	2	test	lymphoproliferative disorder	13.634646	7.2012744
402	plasma cell neoplasm	2	1	test	plasma cell neoplasm	-3.5366278	9.506752
403	plasma cell neoplasm	3	1	test	plasma cell neoplasm	-3.629192	9.282497
404	plasma cell neoplasm	4	1	test	hypercellular, plasma cell neoplasm	-2.9359844	9.110911
405	acute lymphoblastic leukemia, lymphoproliferative disorder, myelodysplastic syndrome	5	3	test	hypercellular, lymphoproliferative disorder	14.005999	9.52259
406	inadequate	6	1	test	normal	-16.041847	11.189218
407	acute lymphoblastic leukemia, lymphoproliferative disorder, myelodysplastic syndrome	7	3	test	inadequate, lymphoproliferative disorder	10.452863	3.6418748
408	acute lymphoblastic leukemia, lymphoproliferative disorder, myelodysplastic syndrome	8	3	test	lymphoproliferative disorder	14.070836	6.7665315
409	inadequate	9	1	test	normal	-22.849783	16.365288
410	metastatic	10	1	test	inadequate, metastatic	4.507785	13.826153
411	erythroid hyperplasia	11	1	test	erythroid hyperplasia	-14.369413	-0.604104
412	inadequate, metastatic	12	2	test	inadequate, metastatic	4.900491	14.060649
413	inadequate	13	1	test	inadequate	9.981691	1.9715183
414	basophilia, chronic myeloid leukemia, eosinophilia, granulocytic hyperplasia, hypercellular, myeloproliferative neoplasm	14	6	test	basophilia, chronic myeloid leukemia, eosinophilia, hypercellular, myeloproliferative neoplasm	-1.4280696	-17.730856
415	basophilia, chronic myeloid leukemia, eosinophilia, granulocytic hyperplasia, hypercellular, myeloproliferative neoplasm	15	6	test	chronic myeloid leukemia, myeloproliferative neoplasm	-0.34184527	-20.780401
416	chronic myeloid leukemia, granulocytic hyperplasia, myeloproliferative neoplasm	16	3	test	chronic myeloid leukemia, myeloproliferative neoplasm	0.20742856	-20.848063
417	acute myeloid leukemia, acute promyelocytic leukemia	17	2	test	acute myeloid leukemia, acute promyelocytic leukemia	21.755348	-12.054614
418	granulocytic hyperplasia, hypercellular, myelodysplastic syndrome, myeloproliferative neoplasm	18	4	test	granulocytic hyperplasia, hypercellular, myelodysplastic syndrome, myeloproliferative neoplasm	2.6841636	-11.524651
419	metastatic	19	1	test	metastatic	4.0832124	14.857535
420	metastatic	20	1	test	metastatic	4.222569	15.166157
421	mastocytosis	21	1	test	mastocytosis	-3.636757	-1.414456
422	mastocytosis	22	1	test	mastocytosis	-3.1529663	-1.6309096
423	mastocytosis	23	1	test	mastocytosis	-3.6300716	-0.44096646
424	mastocytosis	24	1	test	mastocytosis	-3.3523626	-0.914025
425	acute myeloid leukemia, hemophagocytosis, hypocellular	25	3	test	hypocellular, lymphoproliferative disorder	16.606663	4.0067143
426	acute myeloid leukemia, hemophagocytosis, hypocellular	26	3	test	hemophagocytosis, hypocellular	19.832651	-2.8288958
427	acute myeloid leukemia, hemophagocytosis, hypocellular	27	3	test	acute myeloid leukemia, hemophagocytosis, inadequate	18.045374	-6.1866155
428	basophilia, eosinophilia, hypercellular, mastocytosis, myeloproliferative neoplasm	28	5	test	basophilia, eosinophilia, hypercellular, mastocytosis, myeloproliferative neoplasm	-2.5029604	-6.1043024
429	acute leukemia	29	1	test	acute leukemia, inadequate	8.311786	0.87217253
430	acute leukemia	30	1	test	acute leukemia, hypercellular	5.6732993	-1.139964
431	acute leukemia	31	1	test	acute leukemia, hypercellular	5.6091156	-1.8290253
432	hypocellular, inadequate	32	2	test	inadequate	9.999428	2.9563956
433	hemophagocytosis, hypocellular	33	2	test	hemophagocytosis	19.290913	-1.419764
434	erythroid hyperplasia, hypercellular, metastatic	34	3	test	metastatic	3.8276849	16.180622
435	erythroid hyperplasia, iron deficiency, normal	35	3	test	erythroid hyperplasia	-14.064295	0.46193865
436	acute leukemia, hypocellular	36	2	test	acute leukemia, hypercellular	5.8823323	-2.1457057
437	acute leukemia, basophilia, eosinophilia, myelodysplastic syndrome	37	4	test	basophilia, eosinophilia, hypercellular, myelodysplastic syndrome	24.787409	3.0568774
438	acute myeloid leukemia, acute promyelocytic leukemia, hypercellular	38	3	test	acute myeloid leukemia, acute promyelocytic leukemia, hypercellular	22.76472	-12.422461
439	erythroid hyperplasia, hypercellular	39	2	test	erythroid hyperplasia	-14.084588	0.8603184
440	acute myeloid leukemia, acute promyelocytic leukemia, hypercellular	40	3	test	acute myeloid leukemia, acute promyelocytic leukemia	22.456087	-12.267459
441	acute myeloid leukemia, acute promyelocytic leukemia, myelodysplastic syndrome	41	3	test	acute myeloid leukemia	20.157475	-10.152824
442	normal	42	1	test	normal	-17.529613	15.394786
443	plasma cell neoplasm	43	1	test	plasma cell neoplasm	-6.174301	9.741607
444	hemophagocytosis, hypocellular	44	2	test	hemophagocytosis	18.915665	-0.8570046
445	normal	45	1	test	myelodysplastic syndrome	9.551687	-8.638773
446	plasma cell neoplasm	46	1	test	plasma cell neoplasm	-4.514212	8.929385
447	inadequate, metastatic	47	2	test	inadequate, metastatic	4.8366466	14.124029
448	myelodysplastic syndrome	48	1	test	myelodysplastic syndrome	8.164391	-12.812399
449	eosinophilia, granulocytic hyperplasia, hypercellular	49	3	test	eosinophilia, granulocytic hyperplasia, hypercellular	-8.126414	-12.206217
450	hypercellular, myelodysplastic syndrome, myeloproliferative neoplasm	50	3	test	acute leukemia, hypercellular, myelodysplastic syndrome	5.5307508	-4.06605
451	iron deficiency, normal	51	2	test	iron deficiency, normal	-16.44006	32.875526
452	chronic myeloid leukemia, myeloproliferative neoplasm	52	2	test	chronic myeloid leukemia, myeloproliferative neoplasm	1.0011727	-22.239384
453	acute myeloid leukemia, myelodysplastic syndrome	53	2	test	acute myeloid leukemia	20.772703	-7.6068993
454	acute lymphoblastic leukemia, hypercellular, lymphoproliferative disorder	54	3	test	acute lymphoblastic leukemia, lymphoproliferative disorder	15.571878	7.3900695
455	myelodysplastic syndrome, myeloproliferative neoplasm	55	2	test	myelodysplastic syndrome, myeloproliferative neoplasm	7.160547	-15.088733
456	basophilia, eosinophilia, hypercellular	56	3	test	basophilia, eosinophilia, hypercellular, myeloproliferative neoplasm	-2.2482898	-15.445708
457	acute myeloid leukemia, hypercellular	57	2	test	acute myeloid leukemia, myelodysplastic syndrome	16.866089	-11.374006
458	acute myeloid leukemia, acute promyelocytic leukemia, hypocellular	58	3	test	acute myeloid leukemia, hemophagocytosis	19.032198	-5.73483
459	erythroid hyperplasia, hypercellular, myelodysplastic syndrome	59	3	test	erythroid hyperplasia, hypercellular, myelodysplastic syndrome	3.87989	-8.996661
460	normal	60	1	test	normal	-19.59907	11.956676
461	normal	61	1	test	myelodysplastic syndrome, myeloproliferative neoplasm	7.441796	-15.633951
462	metastatic	62	1	test	metastatic	3.7923677	14.68581
463	basophilia, eosinophilia, hypercellular, iron deficiency	63	4	test	basophilia, eosinophilia, hypercellular	-2.2954159	-14.906824
464	normal	64	1	test	normal	-18.517027	12.85828
465	acute myeloid leukemia, acute promyelocytic leukemia, hemophagocytosis	65	3	test	acute myeloid leukemia, acute promyelocytic leukemia	22.38367	-11.303858
466	myelodysplastic syndrome	66	1	test	normal	-17.620657	8.81537
467	normal	67	1	test	normal	-16.116604	14.52251
468	hypercellular, mastocytosis	68	2	test	eosinophilia, hypercellular, mastocytosis, myeloproliferative neoplasm	-2.209352	-6.604344
469	iron deficiency, normal	69	2	test	iron deficiency, normal	-15.88499	33.122154
470	normal	70	1	test	normal	-18.970812	16.173246
471	normal	71	1	test	normal	-24.205679	13.048276
472	acute myeloid leukemia, hypercellular	72	2	test	acute myeloid leukemia, hypercellular, myelodysplastic syndrome	16.8852	-12.148238
473	acute myeloid leukemia	73	1	test	acute myeloid leukemia	19.004028	-8.785571
474	acute leukemia, eosinophilia, myelodysplastic syndrome	74	3	test	lymphoproliferative disorder, myelodysplastic syndrome	10.833217	6.332432
475	normal	75	1	test	hemophagocytosis, hypocellular	19.100853	-1.9922411
476	plasma cell neoplasm	76	1	test	mastocytosis	-3.8842652	-0.4968357
477	eosinophilia, granulocytic hyperplasia, hypercellular	77	3	test	eosinophilia, granulocytic hyperplasia, hypercellular	-7.1056175	-11.362653
478	granulocytic hyperplasia, hypercellular	78	2	test	granulocytic hyperplasia, hypercellular	-9.481592	-12.996159
479	hypercellular, mastocytosis	79	2	test	mastocytosis	-2.6908135	-1.9481372
480	acute myeloid leukemia, hypercellular	80	2	test	acute myeloid leukemia, hypercellular	17.70976	-12.543465
481	basophilia, chronic myeloid leukemia, eosinophilia, hypercellular, myeloproliferative neoplasm	81	5	test	basophilia, chronic myeloid leukemia, eosinophilia, hypercellular, myeloproliferative neoplasm	-1.9256085	-17.24057
482	myelodysplastic syndrome	82	1	test	myelodysplastic syndrome	7.997932	-9.374045
483	normal	83	1	test	lymphoproliferative disorder	11.568797	5.546724
484	acute myeloid leukemia	84	1	test	acute myeloid leukemia	18.288467	-9.711074
485	chronic myeloid leukemia, myeloproliferative neoplasm	85	2	test	chronic myeloid leukemia, myeloproliferative neoplasm	1.409583	-22.025135
486	erythroid hyperplasia	86	1	test	erythroid hyperplasia	-15.340864	1.3018172
487	hypocellular	87	1	test	plasma cell neoplasm	-6.7055116	9.809738
488	hypercellular, myelodysplastic syndrome	88	2	test	hypercellular, myelodysplastic syndrome	3.8469164	-8.273696
489	eosinophilia, hypercellular	89	2	test	eosinophilia, granulocytic hyperplasia, hypercellular	-7.9150977	-11.817321
490	iron deficiency, normal	90	2	test	iron deficiency, normal	-14.626505	33.645123
491	eosinophilia, granulocytic hyperplasia, hypercellular	91	3	test	eosinophilia, granulocytic hyperplasia, hypercellular	-8.56948	-11.551252
492	normal	92	1	test	normal	-20.4376	11.289066
493	normal	93	1	test	eosinophilia	-6.2361193	-7.530456
494	normal	94	1	test	normal	-24.37966	12.826611
495	iron deficiency, normal	95	2	test	iron deficiency, normal	-14.607101	32.325348
496	eosinophilia, granulocytic hyperplasia, hypercellular	96	3	test	eosinophilia, granulocytic hyperplasia, hypercellular	-7.4845204	-12.244864
497	acute myeloid leukemia, myelodysplastic syndrome	97	2	test	acute myeloid leukemia, myelodysplastic syndrome	14.906882	-10.663594
498	myelodysplastic syndrome	98	1	test	myelodysplastic syndrome	8.622733	-10.595104
499	hypercellular, metastatic, plasma cell neoplasm	99	3	test	hypercellular	-1.964241	8.713837
