# Supplementary material for: A BERT model generates diagnostically relevant semantic embeddings from pathology synopses with active learning
Source: Commun Med (Lond). 2021 Jul 5;1:11. doi: 10.1038/s43856-021-00008-0 (PMC9053264; doi:10.1038/s43856-021-00008-0)
Supplement: Supplementary file 1 — Supplementary Data 1 [file 43856_2021_8_MOESM1_ESM.zip › result_data/mat_abbr.csv]

	acute leukemia	ALL	AML	APL	basophilia	CML	eosinophilia	EHypr	GHypr	HPCYT	hyper	hypo	inadequate	ID	LPD	mastocytosis	metastatic	MDS	MPN	normal	PCN
acute leukemia	0	0	1	0	1	0	1	0	0	1	10	0	1	0	1	0	0	7	0	0	0
ALL	0	0	0	0	0	0	0	0	0	0	3	0	0	0	9	0	0	0	0	0	0
AML	1	0	0	6	1	0	3	0	0	9	15	11	4	0	1	0	0	30	1	0	0
APL	0	0	6	0	0	0	0	0	0	0	3	1	0	0	0	0	0	0	0	0	0
basophilia	1	0	1	0	0	3	9	0	1	0	8	0	0	0	0	0	0	4	7	0	0
CML	0	0	0	0	3	0	3	0	0	0	1	0	0	0	0	0	0	0	11	0	0
eosinophilia	1	0	3	0	9	3	0	0	3	0	20	0	3	0	5	1	0	8	6	1	1
EHypr	0	0	0	0	0	0	0	0	0	0	4	0	0	0	1	0	0	5	0	0	0
GHypr	0	0	0	0	1	0	3	0	0	0	18	0	0	0	0	0	0	3	1	2	0
HPCYT	1	0	9	0	0	0	0	0	0	0	0	23	0	0	1	0	0	1	0	1	0
hyper	10	3	15	3	8	1	20	4	18	0	0	0	0	0	11	3	0	53	10	2	13
hypo	0	0	11	1	0	0	0	0	0	23	0	0	0	0	3	0	0	2	0	1	0
inadequate	1	0	4	0	0	0	3	0	0	0	0	0	0	0	19	0	2	3	0	0	1
ID	0	0	0	0	0	0	0	0	0	0	0	0	0	0	0	0	0	0	0	28	1
LPD	1	9	1	0	0	0	5	1	0	1	11	3	19	0	0	6	0	4	0	3	5
mastocytosis	0	0	0	0	0	0	1	0	0	0	3	0	0	0	6	0	0	0	0	0	0
metastatic	0	0	0	0	0	0	0	0	0	0	0	0	2	0	0	0	0	0	0	0	0
MDS	7	0	30	0	4	0	8	5	3	1	53	2	3	0	4	0	0	0	8	2	7
MPN	0	0	1	0	7	11	6	0	1	0	10	0	0	0	0	0	0	8	0	0	0
normal	0	0	0	0	0	0	1	0	2	1	2	1	0	28	3	0	0	2	0	0	3
PCN	0	0	0	0	0	0	1	0	0	0	13	0	1	1	5	0	0	7	0	3	0
