# Supplementary material for: A BERT model generates diagnostically relevant semantic embeddings from pathology synopses with active learning
Source: Commun Med (Lond). 2021 Jul 5;1:11. doi: 10.1038/s43856-021-00008-0 (PMC9053264; doi:10.1038/s43856-021-00008-0)
Supplement: Supplementary file 1 — Supplementary Data 1 [file 43856_2021_8_MOESM1_ESM.zip › result_data/review_result.csv]

	experts	iterations	labs	validation	f1_scores
0	feedbackC	1	labF	False	0.7644787644787645
1	feedbackC	1	labF	True	0.7962085308056872
2	feedbackC	2	labF	False	0.8222222222222222
3	feedbackC	2	labF	True	0.7887323943661971
4	feedbackC	3	labF	False	0.7984496124031008
5	feedbackC	3	labF	True	0.8235294117647058
6	feedbackC	4	labF	False	0.8108108108108107
7	feedbackC	4	labF	True	0.8142857142857144
8	feedbackC	5	labF	False	0.7728813559322034
9	feedbackC	5	labF	True	0.8066825775656324
10	feedbackC	6	labF	False	0.8225806451612903
11	feedbackC	6	labF	True	0.8153477218225421
12	feedbackC	7	labF	False	0.8273092369477911
13	feedbackC	7	labF	True	0.7980997624703088
14	feedbackC	8	labF	False	0.8150943396226414
15	feedbackC	8	labF	True	0.7817745803357316
16	feedbackM	7	labF	True	0.8380952380952381
17	feedbackM	1	labF	False	0.7819548872180452
18	feedbackM	1	labF	True	0.8076923076923077
19	feedbackM	2	labF	False	0.8571428571428571
20	feedbackM	2	labF	True	0.8095238095238095
21	feedbackM	3	labF	False	0.8212927756653993
22	feedbackM	3	labF	True	0.8285714285714286
23	feedbackM	4	labF	False	0.8
24	feedbackM	4	labF	True	0.8218527315914489
25	feedbackM	5	labF	False	0.8013029315960912
26	feedbackM	5	labF	True	0.8297362110311751
27	feedbackM	6	labF	False	0.7857142857142857
28	feedbackM	6	labF	True	0.8162291169451074
29	feedbackM	7	labF	False	0.7490636704119851
30	feedbackM	8	labF	False	0.8297872340425533
31	feedbackM	8	labF	True	0.8309178743961353
32	feedbackC	1	labS	False	0.7644787644787645
33	feedbackC	1	labS	True	0.8243902439024392
34	feedbackC	2	labS	False	0.8326848249027237
35	feedbackC	2	labS	True	0.8038740920096852
36	feedbackC	3	labS	False	0.7862595419847327
37	feedbackC	3	labS	True	0.8398058252427185
38	feedbackC	4	labS	False	0.8449612403100776
39	feedbackC	4	labS	True	0.8195121951219513
40	feedbackC	5	labS	False	0.7959183673469387
41	feedbackC	5	labS	True	0.8019559902200488
42	feedbackC	6	labS	False	0.7808764940239044
43	feedbackC	6	labS	True	0.8068459657701712
44	feedbackC	7	labS	False	0.7829457364341086
45	feedbackC	7	labS	True	0.8148148148148149
46	feedbackC	8	labS	False	0.7832699619771863
47	feedbackC	8	labS	True	0.8350000000000001
48	feedbackM	1	labS	False	0.7819548872180452
49	feedbackM	1	labS	True	0.8049382716049382
50	feedbackM	2	labS	False	0.806083650190114
51	feedbackM	2	labS	True	0.8125
52	feedbackM	3	labS	False	0.8
53	feedbackM	3	labS	True	0.8192771084337349
54	feedbackM	4	labS	False	0.8030888030888031
55	feedbackM	4	labS	True	0.8105515587529976
56	feedbackM	5	labS	False	0.8126984126984126
57	feedbackM	5	labS	True	0.8048192771084338
58	feedbackM	6	labS	False	0.8110236220472441
59	feedbackM	6	labS	True	0.7970660146699265
60	feedbackM	7	labS	False	0.744360902255639
61	feedbackM	7	labS	True	0.7980535279805353
62	feedbackM	8	labS	False	0.8098591549295774
63	feedbackM	8	labS	True	0.8252427184466019
64	feedbackC	1	labT	False	0.7644787644787645
65	feedbackC	1	labT	True	0.7499999999999999
66	feedbackC	2	labT	False	0.8122605363984674
67	feedbackC	2	labT	True	0.7421686746987953
68	feedbackC	3	labT	False	0.7936507936507936
69	feedbackC	3	labT	True	0.7602905569007264
70	feedbackC	4	labT	False	0.8267716535433071
71	feedbackC	4	labT	True	0.7729468599033817
72	feedbackC	5	labT	False	0.8263888888888888
73	feedbackC	5	labT	True	0.7740384615384616
74	feedbackC	6	labT	False	0.814516129032258
75	feedbackC	6	labT	True	0.7769784172661871
76	feedbackC	7	labT	False	0.823076923076923
77	feedbackC	7	labT	True	0.7681159420289856
78	feedbackC	8	labT	False	0.803088803088803
79	feedbackC	8	labT	True	0.7669902912621359
80	feedbackM	1	labT	False	0.7819548872180452
81	feedbackM	1	labT	True	0.7577937649880097
82	feedbackM	2	labT	False	0.8164794007490637
83	feedbackM	2	labT	True	0.7614457831325302
84	feedbackM	3	labT	False	0.7892720306513409
85	feedbackM	3	labT	True	0.7584541062801934
86	feedbackM	4	labT	False	0.8326848249027237
87	feedbackM	4	labT	True	0.7630331753554502
88	feedbackM	5	labT	False	0.8
89	feedbackM	5	labT	True	0.7699757869249394
90	feedbackM	6	labT	False	0.8093385214007782
91	feedbackM	6	labT	True	0.7836538461538461
92	feedbackM	7	labT	False	0.7575757575757576
93	feedbackM	7	labT	True	0.782816229116945
94	feedbackM	8	labT	False	0.8197879858657244
95	feedbackM	8	labT	True	0.7857142857142857
96	feedbackC	1	lab0	False	0.7644787644787645
97	feedbackC	1	lab0	True	0.781094527363184
98	feedbackC	2	lab0	False	0.8217054263565892
99	feedbackC	2	lab0	True	0.786967418546366
100	feedbackC	3	lab0	False	0.7851851851851852
101	feedbackC	3	lab0	True	0.7735368956743002
102	feedbackC	4	lab0	False	0.7954545454545454
103	feedbackC	4	lab0	True	0.80306905370844
104	feedbackC	5	lab0	False	0.8027210884353742
105	feedbackC	5	lab0	True	0.8020050125313284
106	feedbackC	6	lab0	False	0.8076923076923076
107	feedbackC	6	lab0	True	0.7989821882951654
108	feedbackC	7	lab0	False	0.7953667953667953
109	feedbackC	7	lab0	True	0.7715736040609137
110	feedbackC	8	lab0	False	0.7761194029850746
111	feedbackC	8	lab0	True	0.7989556135770236
112	feedbackM	1	lab0	False	0.7819548872180452
113	feedbackM	1	lab0	True	0.786967418546366
114	feedbackM	2	lab0	False	0.8226415094339623
115	feedbackM	2	lab0	True	0.7849999999999999
116	feedbackM	3	lab0	False	0.8283582089552239
117	feedbackM	3	lab0	True	0.795969773299748
118	feedbackM	4	lab0	False	0.7910447761194029
119	feedbackM	4	lab0	True	0.803030303030303
120	feedbackM	5	lab0	False	0.8065573770491804
121	feedbackM	5	lab0	True	0.806045340050378
122	feedbackM	6	lab0	False	0.8106060606060607
123	feedbackM	6	lab0	True	0.8090452261306533
124	feedbackM	7	lab0	False	0.7703703703703704
125	feedbackM	7	lab0	True	0.8179551122194513
126	feedbackM	8	lab0	False	0.8210526315789473
127	feedbackM	8	lab0	True	0.80306905370844
