# Supplementary material for: A BERT model generates diagnostically relevant semantic embeddings from pathology synopses with active learning
Source: Commun Med (Lond). 2021 Jul 5;1:11. doi: 10.1038/s43856-021-00008-0 (PMC9053264; doi:10.1038/s43856-021-00008-0)
Supplement: Supplementary file 1 — Supplementary Data 1 [file 43856_2021_8_MOESM1_ESM.zip › result_data/unlabel_tsne.csv]

	tag	index	tag_num	from	pred_tag	D1	D2
0	myelodysplastic syndrome	0	1	unlabelled	myelodysplastic syndrome	-31.413088	-9.469517
1	normal	1	1	unlabelled	normal	-5.854782	-2.9205139
2	acute leukemia	2	1	unlabelled	acute leukemia	-23.189909	-1.773665
3	plasma cell neoplasm	3	1	unlabelled	plasma cell neoplasm	-12.762455	-40.803535
4	lymphoproliferative disorder	4	1	unlabelled	lymphoproliferative disorder	13.3746605	35.15969
5	eosinophilia, hypercellular	5	2	unlabelled	eosinophilia, hypercellular	-15.895396	18.717615
6	lymphoproliferative disorder	6	1	unlabelled	lymphoproliferative disorder	14.898162	34.640404
7	normal	7	1	unlabelled	normal	7.429878	1.4609355
8	normal	8	1	unlabelled	normal	19.513288	0.86368257
9	myelodysplastic syndrome	9	1	unlabelled	myelodysplastic syndrome	-32.92607	-15.346317
10	acute myeloid leukemia, myelodysplastic syndrome	10	2	unlabelled	acute myeloid leukemia, myelodysplastic syndrome	-29.440746	2.510044
11	myelodysplastic syndrome	11	1	unlabelled	myelodysplastic syndrome	-29.173445	-8.040625
12	eosinophilia	12	1	unlabelled	eosinophilia	-13.752768	19.140436
13	inadequate	13	1	unlabelled	inadequate	-4.1778736	28.963945
14	eosinophilia	14	1	unlabelled	eosinophilia	-12.868819	17.759026
15	myelodysplastic syndrome	15	1	unlabelled	myelodysplastic syndrome	-27.992819	-7.6630616
16	myelodysplastic syndrome	16	1	unlabelled	myelodysplastic syndrome	-25.920279	-9.837556
17	normal	17	1	unlabelled	normal	3.3170981	-4.5760837
18	normal	18	1	unlabelled	normal	-2.962131	3.888694
19	normal	19	1	unlabelled	normal	10.0909395	-10.161706
20	myelodysplastic syndrome	20	1	unlabelled	myelodysplastic syndrome	-26.413206	-8.316783
21	normal	21	1	unlabelled	normal	6.2365394	-9.561823
22	lymphoproliferative disorder	22	1	unlabelled	lymphoproliferative disorder	11.751306	44.53074
23	acute myeloid leukemia, hypercellular, myelodysplastic syndrome	23	3	unlabelled	acute myeloid leukemia, hypercellular, myelodysplastic syndrome	-30.571617	3.9774344
24	normal	24	1	unlabelled	normal	3.8611805	0.3298236
25	inadequate, lymphoproliferative disorder	25	2	unlabelled	inadequate, lymphoproliferative disorder	-1.1093831	32.725292
26	lymphoproliferative disorder	26	1	unlabelled	lymphoproliferative disorder	17.118036	38.082176
27	normal	27	1	unlabelled	normal	11.989235	6.842571
28	normal	28	1	unlabelled	normal	15.675778	-9.081433
29	normal	29	1	unlabelled	normal	24.085148	-5.361516
30	acute myeloid leukemia	30	1	unlabelled	acute myeloid leukemia	-27.549908	8.1749935
31	normal	31	1	unlabelled	normal	15.310939	-1.0206152
32	acute myeloid leukemia, myelodysplastic syndrome	32	2	unlabelled	acute myeloid leukemia, myelodysplastic syndrome	-26.623356	3.8403628
33	plasma cell neoplasm	33	1	unlabelled	plasma cell neoplasm	-17.69614	-40.696968
34	acute myeloid leukemia, acute promyelocytic leukemia	34	2	unlabelled	acute myeloid leukemia, acute promyelocytic leukemia	-29.103601	10.434798
35	normal	35	1	unlabelled	normal	19.79562	0.094665356
36	eosinophilia	36	1	unlabelled	eosinophilia	-13.1250725	20.496504
37	normal	37	1	unlabelled	normal	19.316841	1.7994514
38	eosinophilia	38	1	unlabelled	eosinophilia	-11.002045	17.937254
39	plasma cell neoplasm	39	1	unlabelled	plasma cell neoplasm	-21.256245	-40.297325
40	lymphoproliferative disorder, plasma cell neoplasm	40	2	unlabelled	lymphoproliferative disorder, plasma cell neoplasm	8.392128	34.712635
41	normal	41	1	unlabelled	normal	5.428543	-8.923148
42	acute myeloid leukemia, hemophagocytosis, hypocellular	42	3	unlabelled	acute myeloid leukemia, hemophagocytosis, hypocellular	-20.91564	4.308298
43	plasma cell neoplasm	43	1	unlabelled	plasma cell neoplasm	-23.693924	-40.8491
44	normal	44	1	unlabelled	normal	-6.5582547	-2.551112
45	normal	45	1	unlabelled	normal	25.77588	-7.9228363
46	lymphoproliferative disorder	46	1	unlabelled	lymphoproliferative disorder	13.0919485	41.25931
47	inadequate, lymphoproliferative disorder	47	2	unlabelled	inadequate, lymphoproliferative disorder	-3.1976588	31.961914
48	iron deficiency, normal	48	2	unlabelled	iron deficiency, normal	32.24032	4.4728174
49	hypercellular, lymphoproliferative disorder	49	2	unlabelled	hypercellular, lymphoproliferative disorder	12.205162	44.87137
50	normal	50	1	unlabelled	normal	27.90867	3.0634043
51	normal	51	1	unlabelled	normal	3.0378795	-20.497421
52	myelodysplastic syndrome	52	1	unlabelled	myelodysplastic syndrome	-29.994944	-11.4823885
53	myelodysplastic syndrome	53	1	unlabelled	myelodysplastic syndrome	-32.684658	-11.028404
54	myelodysplastic syndrome	54	1	unlabelled	myelodysplastic syndrome	-30.233784	-13.036498
55	myelodysplastic syndrome	55	1	unlabelled	myelodysplastic syndrome	-36.222504	-7.4920664
56	eosinophilia	56	1	unlabelled	eosinophilia	-11.686303	18.04993
57	plasma cell neoplasm	57	1	unlabelled	plasma cell neoplasm	-18.829725	-44.24832
58	normal	58	1	unlabelled	normal	7.876935	-7.653691
59	normal	59	1	unlabelled	normal	25.466726	-16.810356
60	normal	60	1	unlabelled	normal	0.17476536	19.33556
61	myelodysplastic syndrome	61	1	unlabelled	myelodysplastic syndrome	-24.5397	-3.8719234
62	myelodysplastic syndrome	62	1	unlabelled	myelodysplastic syndrome	-26.752296	-4.4144335
63	lymphoproliferative disorder	63	1	unlabelled	lymphoproliferative disorder	14.095884	35.01902
64	normal	64	1	unlabelled	normal	9.052202	-9.537413
65	normal	65	1	unlabelled	normal	24.677505	-4.379801
66	plasma cell neoplasm	66	1	unlabelled	plasma cell neoplasm	-23.536734	-41.576393
67	normal	67	1	unlabelled	normal	10.150481	-7.479597
68	eosinophilia	68	1	unlabelled	eosinophilia	-12.090956	18.738783
69	lymphoproliferative disorder	69	1	unlabelled	lymphoproliferative disorder	12.706904	34.590538
70	acute myeloid leukemia, hypocellular	70	2	unlabelled	acute myeloid leukemia, hypocellular	-20.368284	4.214464
71	myelodysplastic syndrome	71	1	unlabelled	myelodysplastic syndrome	-31.033997	-8.912405
72	normal	72	1	unlabelled	normal	13.714706	-17.648424
73	normal	73	1	unlabelled	normal	6.5499043	3.6269183
74	normal	74	1	unlabelled	normal	-2.3647027	2.615516
75	normal	75	1	unlabelled	normal	16.822834	-18.754133
76	acute leukemia, hypercellular, myelodysplastic syndrome	76	3	unlabelled	acute leukemia, hypercellular, myelodysplastic syndrome	-38.798557	-5.3736053
77	lymphoproliferative disorder	77	1	unlabelled	lymphoproliferative disorder	14.182254	36.8887
78	normal	78	1	unlabelled	normal	10.609001	-6.140045
79	inadequate	79	1	unlabelled	inadequate	-1.868528	24.954063
80	normal	80	1	unlabelled	normal	9.269446	-7.992362
81	normal	81	1	unlabelled	normal	16.053825	-17.906448
82	normal	82	1	unlabelled	normal	5.499792	2.3597708
83	myelodysplastic syndrome	83	1	unlabelled	myelodysplastic syndrome	-30.42133	-9.173822
84	lymphoproliferative disorder	84	1	unlabelled	lymphoproliferative disorder	0.2997609	34.365253
85	plasma cell neoplasm	85	1	unlabelled	plasma cell neoplasm	-16.730263	-43.633842
86	acute leukemia, hypercellular	86	2	unlabelled	acute leukemia, hypercellular	-40.24987	-1.3265979
87	basophilia, eosinophilia, hypercellular, myelodysplastic syndrome	87	4	unlabelled	basophilia, eosinophilia, hypercellular, myelodysplastic syndrome	-35.736717	2.6256578
88	lymphoproliferative disorder	88	1	unlabelled	lymphoproliferative disorder	15.466996	35.78838
89	eosinophilia	89	1	unlabelled	eosinophilia	-14.622832	18.045187
90	acute leukemia, hypercellular	90	2	unlabelled	acute leukemia, hypercellular	-40.461884	-1.1053076
91	normal	91	1	unlabelled	normal	28.276869	-16.828793
92	normal	92	1	unlabelled	normal	21.826105	-14.788757
93	normal	93	1	unlabelled	normal	22.978785	-2.2443695
94	myelodysplastic syndrome	94	1	unlabelled	myelodysplastic syndrome	-31.624357	-9.757882
95	lymphoproliferative disorder	95	1	unlabelled	lymphoproliferative disorder	12.796793	33.762165
96	lymphoproliferative disorder	96	1	unlabelled	lymphoproliferative disorder	9.120022	34.99662
97	iron deficiency, normal	97	2	unlabelled	iron deficiency, normal	34.9397	5.173356
98	lymphoproliferative disorder	98	1	unlabelled	lymphoproliferative disorder	12.156545	40.77034
99	eosinophilia, hypercellular, lymphoproliferative disorder	99	3	unlabelled	eosinophilia, hypercellular, lymphoproliferative disorder	6.6492815	44.226982
100	normal	100	1	unlabelled	normal	23.93579	-21.33594
101	normal	101	1	unlabelled	normal	18.718145	2.9366505
102	hemophagocytosis, hypocellular	102	2	unlabelled	hemophagocytosis, hypocellular	-14.46391	0.76473534
103	normal	103	1	unlabelled	normal	-6.1905036	-0.9561512
104	acute myeloid leukemia, hemophagocytosis, hypocellular	104	3	unlabelled	acute myeloid leukemia, hemophagocytosis, hypocellular	-21.261585	3.8000805
105	normal	105	1	unlabelled	normal	15.076367	-18.123945
106	myelodysplastic syndrome	106	1	unlabelled	myelodysplastic syndrome	-31.821096	-7.7442546
107	plasma cell neoplasm	107	1	unlabelled	plasma cell neoplasm	-16.612122	-45.63662
108	normal	108	1	unlabelled	normal	17.800858	-19.133945
109	plasma cell neoplasm	109	1	unlabelled	plasma cell neoplasm	-17.308474	-43.325207
110	normal	110	1	unlabelled	normal	-0.59461856	8.826092
111	normal	111	1	unlabelled	normal	16.095894	1.838826
112	lymphoproliferative disorder	112	1	unlabelled	lymphoproliferative disorder	13.898697	37.817955
113	hypercellular	113	1	unlabelled	hypercellular	-40.106083	-0.437462
114	inadequate	114	1	unlabelled	inadequate	-7.633327	29.231884
115	inadequate, myelodysplastic syndrome	115	2	unlabelled	inadequate, myelodysplastic syndrome	-23.038242	11.507298
116	normal	116	1	unlabelled	normal	22.53214	-16.616013
117	inadequate, lymphoproliferative disorder	117	2	unlabelled	inadequate, lymphoproliferative disorder	-1.4704473	33.71641
118	myeloproliferative neoplasm	118	1	unlabelled	myeloproliferative neoplasm	10.775813	32.115532
119	normal	119	1	unlabelled	normal	15.111685	2.8287778
120	lymphoproliferative disorder	120	1	unlabelled	lymphoproliferative disorder	16.994059	33.953346
121	acute myeloid leukemia	121	1	unlabelled	acute myeloid leukemia	-26.988117	7.620295
122	acute myeloid leukemia, hemophagocytosis, hypocellular	122	3	unlabelled	acute myeloid leukemia, hemophagocytosis, hypocellular	-18.134327	2.5104768
123	lymphoproliferative disorder	123	1	unlabelled	lymphoproliferative disorder	13.9002695	35.996937
124	normal	124	1	unlabelled	normal	-9.32982	-39.29984
125	plasma cell neoplasm	125	1	unlabelled	plasma cell neoplasm	-17.00544	-37.531754
126	normal	126	1	unlabelled	normal	2.8009074	-20.637907
127	hypercellular, myelodysplastic syndrome	127	2	unlabelled	hypercellular, myelodysplastic syndrome	-37.679604	-5.9082823
128	normal	128	1	unlabelled	normal	22.697245	-0.654191
129	hypercellular, myelodysplastic syndrome	129	2	unlabelled	hypercellular, myelodysplastic syndrome	-38.347614	-7.034708
130	chronic myeloid leukemia, myeloproliferative neoplasm	130	2	unlabelled	chronic myeloid leukemia, myeloproliferative neoplasm	-23.68085	22.046844
131	normal	131	1	unlabelled	normal	28.026993	-13.4796505
132	granulocytic hyperplasia, hypercellular, myelodysplastic syndrome	132	3	unlabelled	granulocytic hyperplasia, hypercellular, myelodysplastic syndrome	-3.3629837	-21.792791
133	normal	133	1	unlabelled	normal	29.239906	3.0056014
134	myelodysplastic syndrome	134	1	unlabelled	myelodysplastic syndrome	-30.085506	-3.6726437
135	hypercellular, myelodysplastic syndrome, plasma cell neoplasm	135	3	unlabelled	hypercellular, myelodysplastic syndrome, plasma cell neoplasm	-35.286686	-15.144715
136	normal	136	1	unlabelled	normal	3.4140675	-20.270147
137	hypercellular, plasma cell neoplasm	137	2	unlabelled	hypercellular, plasma cell neoplasm	-25.857597	-39.1884
138	normal	138	1	unlabelled	normal	13.798113	-17.147564
139	normal	139	1	unlabelled	normal	21.428186	-2.6731374
140	myelodysplastic syndrome	140	1	unlabelled	myelodysplastic syndrome	-30.324188	-5.9088445
141	lymphoproliferative disorder	141	1	unlabelled	lymphoproliferative disorder	13.801202	40.958885
142	lymphoproliferative disorder	142	1	unlabelled	lymphoproliferative disorder	12.081763	38.98741
143	normal	143	1	unlabelled	normal	23.53634	-11.719399
144	normal	144	1	unlabelled	normal	10.690224	9.220492
145	normal	145	1	unlabelled	normal	27.339508	-12.947584
146	normal	146	1	unlabelled	normal	10.78966	-1.6754409
147	normal	147	1	unlabelled	normal	17.337025	-3.3922114
148	normal	148	1	unlabelled	normal	21.974627	-3.8460279
149	normal	149	1	unlabelled	normal	14.142073	0.78667647
150	normal	150	1	unlabelled	normal	26.647076	-1.0800779
151	plasma cell neoplasm	151	1	unlabelled	plasma cell neoplasm	-20.197535	-42.587746
152	normal	152	1	unlabelled	normal	11.12846	8.122172
153	granulocytic hyperplasia	153	1	unlabelled	granulocytic hyperplasia	2.4235427	-20.63924
154	normal	154	1	unlabelled	normal	15.770813	0.025188949
155	normal	155	1	unlabelled	normal	17.876585	2.4545915
156	inadequate	156	1	unlabelled	inadequate	-7.4230504	28.294432
157	myelodysplastic syndrome	157	1	unlabelled	myelodysplastic syndrome	-24.991814	-5.6143713
158	acute myeloid leukemia	158	1	unlabelled	acute myeloid leukemia	-28.846983	7.587645
159	inadequate	159	1	unlabelled	inadequate	-5.2945766	27.150263
160	inadequate, lymphoproliferative disorder	160	2	unlabelled	inadequate, lymphoproliferative disorder	-2.616164	32.971138
161	myelodysplastic syndrome	161	1	unlabelled	myelodysplastic syndrome	-30.694445	-7.111599
162	inadequate, lymphoproliferative disorder	162	2	unlabelled	inadequate, lymphoproliferative disorder	-2.1091125	32.65901
163	acute myeloid leukemia, inadequate, myelodysplastic syndrome	163	3	unlabelled	acute myeloid leukemia, inadequate, myelodysplastic syndrome	-23.257063	11.239081
164	normal	164	1	unlabelled	normal	17.314186	4.794234
165	inadequate	165	1	unlabelled	inadequate	-2.4990296	25.320133
166	lymphoproliferative disorder	166	1	unlabelled	lymphoproliferative disorder	12.595141	35.63293
167	normal	167	1	unlabelled	normal	18.733902	-16.246452
168	normal	168	1	unlabelled	normal	4.6654277	7.0569077
169	normal	169	1	unlabelled	normal	13.738524	2.089944
170	acute myeloid leukemia	170	1	unlabelled	acute myeloid leukemia	-24.375523	5.3258214
171	eosinophilia, hypercellular	171	2	unlabelled	eosinophilia, hypercellular	-15.9385805	18.92384
172	lymphoproliferative disorder	172	1	unlabelled	lymphoproliferative disorder	14.978527	36.27872
173	hemophagocytosis	173	1	unlabelled	hemophagocytosis	-15.373061	6.059367
174	plasma cell neoplasm	174	1	unlabelled	plasma cell neoplasm	-17.952923	-42.065884
175	lymphoproliferative disorder	175	1	unlabelled	lymphoproliferative disorder	13.584351	40.367165
176	normal	176	1	unlabelled	normal	21.29679	-19.971132
177	eosinophilia	177	1	unlabelled	eosinophilia	-14.128756	19.6444
178	normal	178	1	unlabelled	normal	26.664026	-15.335171
179	inadequate	179	1	unlabelled	inadequate	-3.9547598	27.932476
180	iron deficiency, normal	180	2	unlabelled	iron deficiency, normal	35.192444	5.5448585
181	plasma cell neoplasm	181	1	unlabelled	plasma cell neoplasm	-24.061073	-41.84128
182	inadequate	182	1	unlabelled	inadequate	-6.435722	28.743637
183	normal	183	1	unlabelled	normal	24.711111	-20.960743
184	normal	184	1	unlabelled	normal	-1.2464252	0.5993103
185	lymphoproliferative disorder	185	1	unlabelled	lymphoproliferative disorder	14.700873	37.811497
186	normal	186	1	unlabelled	normal	2.6429179	-1.0973223
187	acute myeloid leukemia, myelodysplastic syndrome	187	2	unlabelled	acute myeloid leukemia, myelodysplastic syndrome	-30.061344	3.7020009
188	normal	188	1	unlabelled	normal	-1.0753502	8.842592
189	acute myeloid leukemia	189	1	unlabelled	acute myeloid leukemia	-26.154087	8.222562
190	acute myeloid leukemia, myelodysplastic syndrome	190	2	unlabelled	acute myeloid leukemia, myelodysplastic syndrome	-30.114553	2.9785304
191	inadequate	191	1	unlabelled	inadequate	-5.971583	30.142366
192	plasma cell neoplasm	192	1	unlabelled	plasma cell neoplasm	-19.373384	-37.58808
193	normal	193	1	unlabelled	normal	31.006964	-13.305969
194	plasma cell neoplasm	194	1	unlabelled	plasma cell neoplasm	-19.421343	-42.34036
195	normal	195	1	unlabelled	normal	14.673503	-15.69408
196	hypercellular, plasma cell neoplasm	196	2	unlabelled	hypercellular, plasma cell neoplasm	-25.471333	-41.13407
197	inadequate	197	1	unlabelled	inadequate	-4.9381104	28.91318
198	hypercellular, plasma cell neoplasm	198	2	unlabelled	hypercellular, plasma cell neoplasm	-24.448927	-40.092953
199	normal	199	1	unlabelled	normal	6.2915316	-8.607611
200	normal	200	1	unlabelled	normal	14.096306	-15.520184
201	normal	201	1	unlabelled	normal	21.524857	-19.226322
202	plasma cell neoplasm	202	1	unlabelled	plasma cell neoplasm	-21.135502	-41.841904
203	normal	203	1	unlabelled	normal	8.894913	-13.84454
204	normal	204	1	unlabelled	normal	23.867987	-8.042504
205	lymphoproliferative disorder	205	1	unlabelled	lymphoproliferative disorder	18.92598	37.89898
206	normal	206	1	unlabelled	normal	5.295338	8.630859
207	inadequate	207	1	unlabelled	inadequate	-0.98134714	22.123455
208	myelodysplastic syndrome	208	1	unlabelled	myelodysplastic syndrome	-24.526522	-8.318921
209	normal	209	1	unlabelled	normal	21.436583	-5.5879827
210	myelodysplastic syndrome	210	1	unlabelled	myelodysplastic syndrome	-30.73482	-10.729915
211	normal	211	1	unlabelled	normal	5.7586627	0.860495
212	normal	212	1	unlabelled	normal	23.16278	-8.160165
213	acute myeloid leukemia	213	1	unlabelled	acute myeloid leukemia	-23.793007	5.7479672
214	acute myeloid leukemia, inadequate	214	2	unlabelled	acute myeloid leukemia, inadequate	-24.86852	11.849919
215	normal	215	1	unlabelled	normal	5.08296	9.46712
216	normal	216	1	unlabelled	normal	3.3595016	4.7209444
217	acute myeloid leukemia	217	1	unlabelled	acute myeloid leukemia	-23.524317	5.676834
218	myelodysplastic syndrome	218	1	unlabelled	myelodysplastic syndrome	-28.48845	-7.9849334
219	normal	219	1	unlabelled	normal	25.453356	-2.9310184
220	normal	220	1	unlabelled	normal	22.173937	-18.499346
221	normal	221	1	unlabelled	normal	3.8794165	-8.803797
222	acute leukemia	222	1	unlabelled	acute leukemia	-3.8352513	20.79745
223	eosinophilia, lymphoproliferative disorder	223	2	unlabelled	eosinophilia, lymphoproliferative disorder	6.347187	44.42484
224	normal	224	1	unlabelled	normal	-3.2837899	-3.5398374
225	granulocytic hyperplasia, hypercellular	225	2	unlabelled	granulocytic hyperplasia, hypercellular	-2.395732	-21.864002
226	myelodysplastic syndrome	226	1	unlabelled	myelodysplastic syndrome	-23.703747	-8.781714
227	normal	227	1	unlabelled	normal	10.70246	-8.82223
228	normal	228	1	unlabelled	normal	23.978561	-11.540922
229	myelodysplastic syndrome	229	1	unlabelled	myelodysplastic syndrome	-32.286537	0.64017195
230	inadequate, lymphoproliferative disorder	230	2	unlabelled	inadequate, lymphoproliferative disorder	-1.7301068	32.83456
231	lymphoproliferative disorder	231	1	unlabelled	lymphoproliferative disorder	8.124181	40.57758
232	acute leukemia, basophilia, eosinophilia, hypercellular	232	4	unlabelled	acute leukemia, basophilia, eosinophilia, hypercellular	-39.818104	0.2884307
233	acute myeloid leukemia, hypercellular	233	2	unlabelled	acute myeloid leukemia, hypercellular	-29.684866	8.359558
234	lymphoproliferative disorder	234	1	unlabelled	lymphoproliferative disorder	14.448649	33.678
235	normal	235	1	unlabelled	normal	27.993116	-16.349813
236	normal	236	1	unlabelled	normal	23.17733	-10.393544
237	normal	237	1	unlabelled	normal	29.812063	5.9968524
238	inadequate	238	1	unlabelled	inadequate	-4.9390903	27.518936
239	normal	239	1	unlabelled	normal	19.066784	-19.465069
240	normal	240	1	unlabelled	normal	13.253973	-23.118393
241	myelodysplastic syndrome, myeloproliferative neoplasm	241	2	unlabelled	myelodysplastic syndrome, myeloproliferative neoplasm	-32.671803	-2.811282
242	basophilia, eosinophilia, hypercellular, myelodysplastic syndrome	242	4	unlabelled	basophilia, eosinophilia, hypercellular, myelodysplastic syndrome	-35.751144	2.4577928
243	normal	243	1	unlabelled	normal	13.008807	4.8653183
244	chronic myeloid leukemia, myeloproliferative neoplasm	244	2	unlabelled	chronic myeloid leukemia, myeloproliferative neoplasm	-24.360073	22.311375
245	lymphoproliferative disorder	245	1	unlabelled	lymphoproliferative disorder	15.529393	40.439228
246	normal	246	1	unlabelled	normal	16.59516	23.99904
247	chronic myeloid leukemia, myeloproliferative neoplasm	247	2	unlabelled	chronic myeloid leukemia, myeloproliferative neoplasm	-22.518896	22.760834
248	inadequate, lymphoproliferative disorder	248	2	unlabelled	inadequate, lymphoproliferative disorder	0.35807046	31.643826
249	myelodysplastic syndrome	249	1	unlabelled	myelodysplastic syndrome	-2.5428817	1.8627294
250	normal	250	1	unlabelled	normal	27.505466	-13.523031
251	normal	251	1	unlabelled	normal	17.967068	0.8103992
252	myelodysplastic syndrome	252	1	unlabelled	myelodysplastic syndrome	-36.372543	-9.219801
253	normal	253	1	unlabelled	normal	8.300716	-12.64976
254	normal	254	1	unlabelled	normal	5.4037113	-10.895493
255	normal	255	1	unlabelled	normal	16.0848	-16.989737
256	normal	256	1	unlabelled	normal	28.45687	-13.840643
257	normal	257	1	unlabelled	normal	22.602865	-16.534075
258	hypercellular, myelodysplastic syndrome	258	2	unlabelled	hypercellular, myelodysplastic syndrome	-39.182762	-7.6344347
259	lymphoproliferative disorder	259	1	unlabelled	lymphoproliferative disorder	15.498128	37.22828
260	normal	260	1	unlabelled	normal	22.509144	-6.1982603
261	eosinophilia	261	1	unlabelled	eosinophilia	-13.552136	17.735096
262	myelodysplastic syndrome	262	1	unlabelled	myelodysplastic syndrome	-30.85586	-6.944884
263	granulocytic hyperplasia, hypercellular	263	2	unlabelled	granulocytic hyperplasia, hypercellular	0.8878525	-21.806957
264	lymphoproliferative disorder	264	1	unlabelled	lymphoproliferative disorder	12.793585	36.49706
265	granulocytic hyperplasia, hypercellular	265	2	unlabelled	granulocytic hyperplasia, hypercellular	-0.9025096	-22.163736
266	myelodysplastic syndrome	266	1	unlabelled	myelodysplastic syndrome	-29.716986	-11.241646
267	iron deficiency, normal	267	2	unlabelled	iron deficiency, normal	33.726963	5.729072
268	eosinophilia	268	1	unlabelled	eosinophilia	-12.86637	18.153143
269	normal	269	1	unlabelled	normal	17.848312	4.08751
270	hypercellular, plasma cell neoplasm	270	2	unlabelled	hypercellular, plasma cell neoplasm	-24.69279	-39.932663
271	normal	271	1	unlabelled	normal	21.130306	-3.6640193
272	normal	272	1	unlabelled	normal	29.818584	-16.793325
273	normal	273	1	unlabelled	normal	15.296234	-17.7707
274	inadequate	274	1	unlabelled	inadequate	-10.738121	23.591105
275	normal	275	1	unlabelled	normal	16.462814	-4.211493
276	myelodysplastic syndrome	276	1	unlabelled	myelodysplastic syndrome	-24.518024	-6.435971
277	normal	277	1	unlabelled	normal	16.99413	2.913772
278	normal	278	1	unlabelled	normal	18.556913	-15.157297
279	inadequate	279	1	unlabelled	inadequate	-5.393629	25.44633
280	normal	280	1	unlabelled	normal	5.265663	8.410064
281	myelodysplastic syndrome	281	1	unlabelled	myelodysplastic syndrome	-24.070606	-2.6209571
282	acute myeloid leukemia, acute promyelocytic leukemia	282	2	unlabelled	acute myeloid leukemia, acute promyelocytic leukemia	-28.205524	9.845149
283	hypercellular, myelodysplastic syndrome	283	2	unlabelled	hypercellular, myelodysplastic syndrome	-33.315598	-0.78920245
284	chronic myeloid leukemia, myeloproliferative neoplasm	284	2	unlabelled	chronic myeloid leukemia, myeloproliferative neoplasm	-23.520529	23.086987
285	inadequate	285	1	unlabelled	inadequate	-6.500872	29.551079
286	lymphoproliferative disorder	286	1	unlabelled	lymphoproliferative disorder	12.919179	42.728333
287	normal	287	1	unlabelled	normal	0.07246221	-7.857224
288	normal	288	1	unlabelled	normal	-0.04355266	-8.343283
289	iron deficiency, normal	289	2	unlabelled	iron deficiency, normal	30.341698	2.7420065
290	lymphoproliferative disorder	290	1	unlabelled	lymphoproliferative disorder	12.428575	41.900917
291	normal	291	1	unlabelled	normal	11.099943	-5.749543
292	plasma cell neoplasm	292	1	unlabelled	plasma cell neoplasm	-17.371708	-40.755894
293	normal	293	1	unlabelled	normal	19.929646	-21.025648
294	hemophagocytosis, hypocellular	294	2	unlabelled	hemophagocytosis, hypocellular	-15.976266	2.3231359
295	normal	295	1	unlabelled	normal	15.535288	-0.38833943
296	lymphoproliferative disorder	296	1	unlabelled	lymphoproliferative disorder	16.269318	32.75504
297	plasma cell neoplasm	297	1	unlabelled	plasma cell neoplasm	-11.441055	-41.843258
298	myelodysplastic syndrome	298	1	unlabelled	myelodysplastic syndrome	-30.605526	-10.299944
299	iron deficiency, normal	299	2	unlabelled	iron deficiency, normal	34.478832	6.384233
300	normal	300	1	unlabelled	normal	12.123333	-12.700641
301	inadequate	301	1	unlabelled	inadequate	-5.23585	25.525677
302	normal	302	1	unlabelled	normal	-4.2307944	1.4223337
303	hypocellular, lymphoproliferative disorder	303	2	unlabelled	hypocellular, lymphoproliferative disorder	19.879084	37.61016
304	inadequate, metastatic	304	2	unlabelled	inadequate, metastatic	-0.43811518	27.367178
305	normal	305	1	unlabelled	normal	4.544848	9.936326
306	myelodysplastic syndrome	306	1	unlabelled	myelodysplastic syndrome	-26.110949	-8.149377
307	normal	307	1	unlabelled	normal	9.611941	-7.937569
308	plasma cell neoplasm	308	1	unlabelled	plasma cell neoplasm	-21.951405	-43.009712
309	lymphoproliferative disorder	309	1	unlabelled	lymphoproliferative disorder	14.322181	35.45557
310	eosinophilia	310	1	unlabelled	eosinophilia	-15.028888	17.671816
311	normal	311	1	unlabelled	normal	7.269664	1.5803573
312	normal	312	1	unlabelled	normal	16.715166	-2.7047873
313	myelodysplastic syndrome	313	1	unlabelled	myelodysplastic syndrome	-35.358753	-10.741165
314	normal	314	1	unlabelled	normal	27.508917	-15.971519
315	normal	315	1	unlabelled	normal	21.436623	-9.933579
316	hypercellular	316	1	unlabelled	hypercellular	1.7680999	-21.161572
317	normal	317	1	unlabelled	normal	2.506327	1.5567051
318	lymphoproliferative disorder	318	1	unlabelled	lymphoproliferative disorder	13.815055	31.621683
319	normal	319	1	unlabelled	normal	5.946789	-10.494894
320	normal	320	1	unlabelled	normal	9.649514	-5.4564214
321	iron deficiency, normal	321	2	unlabelled	iron deficiency, normal	32.37298	5.6716375
322	acute myeloid leukemia, acute promyelocytic leukemia, hypocellular	322	3	unlabelled	acute myeloid leukemia, acute promyelocytic leukemia, hypocellular	-28.988865	10.904844
323	myelodysplastic syndrome	323	1	unlabelled	myelodysplastic syndrome	-31.518324	-6.5828943
324	normal	324	1	unlabelled	normal	0.3818062	-1.7486501
325	normal	325	1	unlabelled	normal	0.015482184	-6.0141563
326	acute myeloid leukemia, myelodysplastic syndrome	326	2	unlabelled	acute myeloid leukemia, myelodysplastic syndrome	-24.88437	-6.9948087
327	normal	327	1	unlabelled	normal	15.924659	-18.512932
328	hypocellular	328	1	unlabelled	hypocellular	-11.778564	-0.5358568
329	iron deficiency, normal	329	2	unlabelled	iron deficiency, normal	33.30837	5.4394116
330	acute myeloid leukemia, myelodysplastic syndrome	330	2	unlabelled	acute myeloid leukemia, myelodysplastic syndrome	-29.170088	4.7621546
331	acute myeloid leukemia, hypercellular, myelodysplastic syndrome	331	3	unlabelled	acute myeloid leukemia, hypercellular, myelodysplastic syndrome	-32.191162	2.8067734
332	normal	332	1	unlabelled	normal	-0.21560165	1.6333678
333	inadequate	333	1	unlabelled	inadequate	-4.228687	28.219215
334	hemophagocytosis	334	1	unlabelled	hemophagocytosis	-16.054506	2.8435798
335	eosinophilia, lymphoproliferative disorder	335	2	unlabelled	eosinophilia, lymphoproliferative disorder	6.625492	44.215546
336	normal	336	1	unlabelled	normal	2.1526606	-7.4662447
337	normal	337	1	unlabelled	normal	7.2618766	-9.367798
338	inadequate	338	1	unlabelled	inadequate	-0.27827907	22.980148
339	normal	339	1	unlabelled	normal	26.11287	-14.3524885
340	lymphoproliferative disorder	340	1	unlabelled	lymphoproliferative disorder	13.180658	37.140625
341	acute leukemia, hypercellular	341	2	unlabelled	acute leukemia, hypercellular	-40.478878	-1.2828053
342	myelodysplastic syndrome	342	1	unlabelled	myelodysplastic syndrome	-30.027994	-1.0421838
343	granulocytic hyperplasia, hypercellular	343	2	unlabelled	granulocytic hyperplasia, hypercellular	-1.2757027	-21.962885
344	inadequate	344	1	unlabelled	inadequate	-3.496828	23.614307
345	plasma cell neoplasm	345	1	unlabelled	plasma cell neoplasm	-22.442951	-40.979206
346	normal	346	1	unlabelled	normal	17.1876	-20.915318
347	hypercellular, myelodysplastic syndrome	347	2	unlabelled	hypercellular, myelodysplastic syndrome	-34.97845	-6.1990275
348	eosinophilia, inadequate	348	2	unlabelled	eosinophilia, inadequate	-11.9572735	21.828611
349	normal	349	1	unlabelled	normal	29.64523	-10.324628
350	acute myeloid leukemia	350	1	unlabelled	acute myeloid leukemia	-27.731756	7.1583986
351	normal	351	1	unlabelled	normal	4.3259444	-10.631343
352	acute myeloid leukemia	352	1	unlabelled	acute myeloid leukemia	-26.233887	7.270636
353	lymphoproliferative disorder	353	1	unlabelled	lymphoproliferative disorder	15.409507	31.168325
354	hemophagocytosis	354	1	unlabelled	hemophagocytosis	-15.561411	6.358516
355	plasma cell neoplasm	355	1	unlabelled	plasma cell neoplasm	-17.970667	-38.76671
356	lymphoproliferative disorder	356	1	unlabelled	lymphoproliferative disorder	16.77534	38.492065
357	normal	357	1	unlabelled	normal	0.54198426	19.077541
358	plasma cell neoplasm	358	1	unlabelled	plasma cell neoplasm	-21.729843	-43.88804
359	plasma cell neoplasm	359	1	unlabelled	plasma cell neoplasm	-21.056465	-38.87853
360	lymphoproliferative disorder	360	1	unlabelled	lymphoproliferative disorder	15.810977	35.225098
361	myelodysplastic syndrome	361	1	unlabelled	myelodysplastic syndrome	-25.00532	-7.286346
362	plasma cell neoplasm	362	1	unlabelled	plasma cell neoplasm	-18.737791	-42.758343
363	granulocytic hyperplasia, hypercellular	363	2	unlabelled	granulocytic hyperplasia, hypercellular	-1.2778267	-21.503784
364	normal	364	1	unlabelled	normal	28.37939	-0.38340935
365	normal	365	1	unlabelled	normal	24.329708	-14.173345
366	normal	366	1	unlabelled	normal	18.779818	-10.676068
367	iron deficiency, normal	367	2	unlabelled	iron deficiency, normal	33.958344	6.1395426
368	normal	368	1	unlabelled	normal	6.8649087	-6.851986
369	normal	369	1	unlabelled	normal	27.386368	-4.6729884
370	inadequate	370	1	unlabelled	inadequate	-3.2212632	22.039425
371	acute leukemia, hypercellular, myelodysplastic syndrome	371	3	unlabelled	acute leukemia, hypercellular, myelodysplastic syndrome	-39.426838	-5.8013177
372	lymphoproliferative disorder	372	1	unlabelled	lymphoproliferative disorder	14.814845	36.6607
373	hypocellular	373	1	unlabelled	hypocellular	-6.707579	0.585622
374	normal	374	1	unlabelled	normal	25.722136	-10.818416
375	plasma cell neoplasm	375	1	unlabelled	plasma cell neoplasm	-17.797968	-41.63876
376	normal	376	1	unlabelled	normal	30.58853	6.749192
377	hemophagocytosis, myelodysplastic syndrome	377	2	unlabelled	hemophagocytosis, myelodysplastic syndrome	-23.789467	-6.0144587
378	plasma cell neoplasm	378	1	unlabelled	plasma cell neoplasm	-12.619467	-39.349373
379	myelodysplastic syndrome	379	1	unlabelled	myelodysplastic syndrome	-1.7108902	0.27533618
380	hemophagocytosis, hypocellular	380	2	unlabelled	hemophagocytosis, hypocellular	-17.170225	1.5195156
381	normal	381	1	unlabelled	normal	14.528909	5.448195
382	normal	382	1	unlabelled	normal	22.891674	-6.1742425
383	eosinophilia	383	1	unlabelled	eosinophilia	-13.01441	19.34122
384	inadequate, lymphoproliferative disorder	384	2	unlabelled	inadequate, lymphoproliferative disorder	-1.0034835	33.046898
385	acute myeloid leukemia	385	1	unlabelled	acute myeloid leukemia	-27.041086	7.3636837
386	normal	386	1	unlabelled	normal	26.894335	-19.762081
387	hypercellular, plasma cell neoplasm	387	2	unlabelled	hypercellular, plasma cell neoplasm	-25.707611	-39.780807
388	normal	388	1	unlabelled	normal	14.155718	-16.751476
389	normal	389	1	unlabelled	normal	-12.036893	7.3672795
390	normal	390	1	unlabelled	normal	8.575069	-15.776936
391	iron deficiency, normal	391	2	unlabelled	iron deficiency, normal	34.444187	4.7391343
392	normal	392	1	unlabelled	normal	26.799984	-11.496872
393	acute leukemia, hemophagocytosis	393	2	unlabelled	acute leukemia, hemophagocytosis	-21.999855	-1.1365541
394	inadequate	394	1	unlabelled	inadequate	-2.9457016	24.02773
395	myelodysplastic syndrome, plasma cell neoplasm	395	2	unlabelled	myelodysplastic syndrome, plasma cell neoplasm	-35.148643	-15.359938
396	normal	396	1	unlabelled	normal	16.148584	5.5308967
397	normal	397	1	unlabelled	normal	8.912219	6.174075
398	eosinophilia	398	1	unlabelled	eosinophilia	-12.338125	19.293613
399	lymphoproliferative disorder	399	1	unlabelled	lymphoproliferative disorder	15.592514	29.493763
400	normal	400	1	unlabelled	normal	15.390732	-0.8681512
401	plasma cell neoplasm	401	1	unlabelled	plasma cell neoplasm	-15.003092	-41.057438
402	normal	402	1	unlabelled	normal	13.842988	-1.4214468
403	normal	403	1	unlabelled	normal	8.57749	-11.178819
404	normal	404	1	unlabelled	normal	10.369436	-13.514643
405	normal	405	1	unlabelled	normal	27.938011	-13.817326
406	normal	406	1	unlabelled	normal	-0.81422263	2.437892
407	lymphoproliferative disorder	407	1	unlabelled	lymphoproliferative disorder	15.276398	32.73325
408	normal	408	1	unlabelled	normal	23.653154	-7.728679
409	normal	409	1	unlabelled	normal	7.73315	-0.7694942
410	normal	410	1	unlabelled	normal	4.5421114	2.7553859
411	normal	411	1	unlabelled	normal	6.461925	-10.380548
412	acute myeloid leukemia, hypercellular, myelodysplastic syndrome	412	3	unlabelled	acute myeloid leukemia, hypercellular, myelodysplastic syndrome	-31.980347	3.363698
413	normal	413	1	unlabelled	normal	-0.62463695	-8.102339
414	hypercellular, myelodysplastic syndrome	414	2	unlabelled	hypercellular, myelodysplastic syndrome	-38.373074	-6.368685
415	eosinophilia	415	1	unlabelled	eosinophilia	-12.451469	20.3331
416	eosinophilia, granulocytic hyperplasia, hypercellular	416	3	unlabelled	eosinophilia, granulocytic hyperplasia, hypercellular	-17.054577	18.960932
417	normal	417	1	unlabelled	normal	17.978731	-1.382801
418	normal	418	1	unlabelled	normal	-2.9775681	21.026026
419	lymphoproliferative disorder	419	1	unlabelled	lymphoproliferative disorder	13.170584	34.77945
420	normal	420	1	unlabelled	normal	19.26452	-14.6831255
421	normal	421	1	unlabelled	normal	26.516642	-12.314039
422	lymphoproliferative disorder	422	1	unlabelled	lymphoproliferative disorder	14.964633	33.41595
423	acute myeloid leukemia, hypercellular, myelodysplastic syndrome	423	3	unlabelled	acute myeloid leukemia, hypercellular, myelodysplastic syndrome	-32.056355	3.2525923
424	inadequate, lymphoproliferative disorder	424	2	unlabelled	inadequate, lymphoproliferative disorder	-1.7702283	31.777792
425	lymphoproliferative disorder	425	1	unlabelled	lymphoproliferative disorder	8.489849	34.95012
426	eosinophilia, hypercellular, myelodysplastic syndrome	426	3	unlabelled	eosinophilia, hypercellular, myelodysplastic syndrome	-36.11071	-0.18859503
427	lymphoproliferative disorder	427	1	unlabelled	lymphoproliferative disorder	13.1785555	44.065544
428	lymphoproliferative disorder	428	1	unlabelled	lymphoproliferative disorder	16.884842	37.023468
429	normal	429	1	unlabelled	normal	3.6514244	2.111047
430	normal	430	1	unlabelled	normal	20.891363	-9.328518
431	eosinophilia, hypercellular	431	2	unlabelled	eosinophilia, hypercellular	-16.591715	19.033335
432	myelodysplastic syndrome	432	1	unlabelled	myelodysplastic syndrome	-28.924622	-6.8685255
433	normal	433	1	unlabelled	normal	-9.293295	-40.222813
434	erythroid hyperplasia, hypercellular, myelodysplastic syndrome	434	3	unlabelled	erythroid hyperplasia, hypercellular, myelodysplastic syndrome	-38.968777	-12.089971
435	normal	435	1	unlabelled	normal	26.0473	-8.591096
436	normal	436	1	unlabelled	normal	25.240685	-16.652582
437	myelodysplastic syndrome	437	1	unlabelled	myelodysplastic syndrome	-29.426157	-10.036794
438	normal	438	1	unlabelled	normal	0.6979758	1.9382486
439	lymphoproliferative disorder	439	1	unlabelled	lymphoproliferative disorder	11.008669	32.364227
440	normal	440	1	unlabelled	normal	28.29039	0.35090223
441	myelodysplastic syndrome	441	1	unlabelled	myelodysplastic syndrome	-29.473372	-9.100808
442	hypercellular	442	1	unlabelled	hypercellular	1.5648274	-21.90371
443	eosinophilia, inadequate	443	2	unlabelled	eosinophilia, inadequate	-12.090672	22.483023
444	inadequate, metastatic	444	2	unlabelled	inadequate, metastatic	-0.4352442	27.378412
445	hemophagocytosis, hypocellular	445	2	unlabelled	hemophagocytosis, hypocellular	-14.620503	0.2642813
446	plasma cell neoplasm	446	1	unlabelled	plasma cell neoplasm	-14.754916	-45.85282
447	eosinophilia	447	1	unlabelled	eosinophilia	-12.959137	18.432835
448	eosinophilia	448	1	unlabelled	eosinophilia	-12.080941	18.41389
449	hypercellular	449	1	unlabelled	hypercellular	-31.16591	9.106981
450	myelodysplastic syndrome	450	1	unlabelled	myelodysplastic syndrome	-26.875711	-1.3103626
451	normal	451	1	unlabelled	normal	15.786881	0.28497025
452	myelodysplastic syndrome	452	1	unlabelled	myelodysplastic syndrome	-30.971909	-4.7383385
453	hypocellular, myelodysplastic syndrome	453	2	unlabelled	hypocellular, myelodysplastic syndrome	-22.911995	-8.02294
454	hypercellular	454	1	unlabelled	hypercellular	-25.907793	-38.269688
455	myeloproliferative neoplasm	455	1	unlabelled	myeloproliferative neoplasm	-1.7750281	8.879844
456	myelodysplastic syndrome	456	1	unlabelled	myelodysplastic syndrome	-28.51865	-7.605367
457	eosinophilia, granulocytic hyperplasia, hypercellular	457	3	unlabelled	eosinophilia, granulocytic hyperplasia, hypercellular	-16.992502	18.83372
458	normal	458	1	unlabelled	normal	13.752254	-6.081591
459	plasma cell neoplasm	459	1	unlabelled	plasma cell neoplasm	-12.987468	-39.16686
460	normal	460	1	unlabelled	normal	19.587372	-5.561169
461	plasma cell neoplasm	461	1	unlabelled	plasma cell neoplasm	-17.17352	-44.275177
462	myelodysplastic syndrome	462	1	unlabelled	myelodysplastic syndrome	-23.950459	-7.959061
463	lymphoproliferative disorder	463	1	unlabelled	lymphoproliferative disorder	11.624441	42.1192
464	hypercellular, myelodysplastic syndrome	464	2	unlabelled	hypercellular, myelodysplastic syndrome	-37.64954	-6.72519
465	plasma cell neoplasm	465	1	unlabelled	plasma cell neoplasm	-16.058933	-38.518276
466	hypercellular, myelodysplastic syndrome, myeloproliferative neoplasm	466	3	unlabelled	hypercellular, myelodysplastic syndrome, myeloproliferative neoplasm	-33.20929	-2.7749228
467	myelodysplastic syndrome	467	1	unlabelled	myelodysplastic syndrome	-1.0038683	2.172448
468	normal	468	1	unlabelled	normal	-5.6297727	-0.9126406
469	inadequate	469	1	unlabelled	inadequate	-5.7504563	28.484995
470	myelodysplastic syndrome	470	1	unlabelled	myelodysplastic syndrome	-29.224379	-3.4456291
471	normal	471	1	unlabelled	normal	16.889303	-19.636719
472	normal	472	1	unlabelled	normal	20.630602	1.0135635
473	normal	473	1	unlabelled	normal	16.385382	-1.8461316
474	normal	474	1	unlabelled	normal	2.7043118	-10.085304
475	lymphoproliferative disorder	475	1	unlabelled	lymphoproliferative disorder	12.846278	41.412617
476	normal	476	1	unlabelled	normal	5.002956	9.081684
477	iron deficiency, normal	477	2	unlabelled	iron deficiency, normal	35.01286	6.161774
478	acute myeloid leukemia, hypercellular, myelodysplastic syndrome	478	3	unlabelled	acute myeloid leukemia, hypercellular, myelodysplastic syndrome	-31.077059	2.280324
479	normal	479	1	unlabelled	normal	7.602793	-8.794957
480	normal	480	1	unlabelled	normal	6.892798	-17.202623
481	acute myeloid leukemia, myelodysplastic syndrome	481	2	unlabelled	acute myeloid leukemia, myelodysplastic syndrome	-28.809305	1.8343585
482	myeloproliferative neoplasm	482	1	unlabelled	myeloproliferative neoplasm	-24.374388	23.250038
483	granulocytic hyperplasia, hypercellular, myelodysplastic syndrome	483	3	unlabelled	granulocytic hyperplasia, hypercellular, myelodysplastic syndrome	-3.4750748	-21.789753
484	lymphoproliferative disorder	484	1	unlabelled	lymphoproliferative disorder	11.88763	41.540176
485	normal	485	1	unlabelled	normal	7.1663923	-17.25949
486	acute myeloid leukemia, hypercellular	486	2	unlabelled	acute myeloid leukemia, hypercellular	-30.090338	7.895403
487	eosinophilia, hypercellular, myelodysplastic syndrome	487	3	unlabelled	eosinophilia, hypercellular, myelodysplastic syndrome	-15.393871	20.729471
488	normal	488	1	unlabelled	normal	22.800087	-10.825321
489	normal	489	1	unlabelled	normal	8.652674	-8.790257
490	hemophagocytosis	490	1	unlabelled	hemophagocytosis	-16.829052	4.2940044
491	eosinophilia	491	1	unlabelled	eosinophilia	-13.956049	20.557201
492	inadequate, lymphoproliferative disorder	492	2	unlabelled	inadequate, lymphoproliferative disorder	-2.385809	33.320343
493	normal	493	1	unlabelled	normal	5.7505836	-4.5482507
494	hypercellular, myeloproliferative neoplasm	494	2	unlabelled	hypercellular, myeloproliferative neoplasm	-23.950405	21.298035
495	normal	495	1	unlabelled	normal	19.205273	-3.050901
496	normal	496	1	unlabelled	normal	16.519741	27.385069
497	acute myeloid leukemia, hemophagocytosis, hypocellular	497	3	unlabelled	acute myeloid leukemia, hemophagocytosis, hypocellular	-17.644222	2.7696438
498	acute myeloid leukemia	498	1	unlabelled	acute myeloid leukemia	-25.488333	9.508884
499	normal	499	1	unlabelled	normal	18.088608	-17.52946
500	hemophagocytosis, hypocellular	500	2	unlabelled	hemophagocytosis, hypocellular	-17.7746	1.0652937
501	normal	501	1	unlabelled	normal	5.8665376	-20.088966
502	inadequate	502	1	unlabelled	inadequate	-6.239673	28.029276
503	basophilia, chronic myeloid leukemia, eosinophilia, hypercellular, myeloproliferative neoplasm	503	5	unlabelled	basophilia, chronic myeloid leukemia, eosinophilia, hypercellular, myeloproliferative neoplasm	-20.611113	20.56743
504	inadequate	504	1	unlabelled	inadequate	-7.206448	29.447973
505	normal	505	1	unlabelled	normal	1.6243758	-7.4492803
506	normal	506	1	unlabelled	normal	11.145813	2.5240762
507	lymphoproliferative disorder	507	1	unlabelled	lymphoproliferative disorder	13.6380625	37.28872
508	normal	508	1	unlabelled	normal	22.642744	-14.670859
509	normal	509	1	unlabelled	normal	19.594805	-17.362066
510	normal	510	1	unlabelled	normal	30.923632	-12.771222
511	iron deficiency, normal	511	2	unlabelled	iron deficiency, normal	33.135098	4.443214
512	inadequate	512	1	unlabelled	inadequate	-6.408826	30.042309
513	acute lymphoblastic leukemia, hypercellular, lymphoproliferative disorder	513	3	unlabelled	acute lymphoblastic leukemia, hypercellular, lymphoproliferative disorder	13.887123	43.112095
514	plasma cell neoplasm	514	1	unlabelled	plasma cell neoplasm	-11.26198	-39.872498
515	acute leukemia	515	1	unlabelled	acute leukemia	-22.835163	-1.2166958
516	normal	516	1	unlabelled	normal	16.737574	-17.624084
517	normal	517	1	unlabelled	normal	22.930729	-11.794311
518	normal	518	1	unlabelled	normal	21.121832	-6.888774
519	normal	519	1	unlabelled	normal	27.65845	-12.81377
520	normal	520	1	unlabelled	normal	3.355859	-4.576336
521	normal	521	1	unlabelled	normal	16.834908	20.445528
522	normal	522	1	unlabelled	normal	27.82294	-8.614811
523	normal	523	1	unlabelled	normal	5.209422	-10.505737
524	normal	524	1	unlabelled	normal	20.366104	0.10159883
525	hemophagocytosis, hypocellular	525	2	unlabelled	hemophagocytosis, hypocellular	-16.970018	1.9262928
526	normal	526	1	unlabelled	normal	10.339487	-13.298736
527	plasma cell neoplasm	527	1	unlabelled	plasma cell neoplasm	-14.569967	-38.218784
528	myeloproliferative neoplasm	528	1	unlabelled	myeloproliferative neoplasm	-23.96136	21.79036
529	myelodysplastic syndrome	529	1	unlabelled	myelodysplastic syndrome	-31.461813	-10.674063
530	acute myeloid leukemia	530	1	unlabelled	acute myeloid leukemia	-22.408995	4.6112995
531	lymphoproliferative disorder, mastocytosis	531	2	unlabelled	lymphoproliferative disorder, mastocytosis	7.8119497	39.927
532	normal	532	1	unlabelled	normal	5.8969703	-12.729315
533	hemophagocytosis	533	1	unlabelled	hemophagocytosis	-16.736834	4.400699
534	normal	534	1	unlabelled	normal	7.371957	-19.756529
535	normal	535	1	unlabelled	normal	-1.7558074	4.2755227
536	normal	536	1	unlabelled	normal	20.54545	-0.24817422
537	normal	537	1	unlabelled	normal	25.490828	-11.579906
538	plasma cell neoplasm	538	1	unlabelled	plasma cell neoplasm	-16.12646	-41.652752
539	iron deficiency, normal	539	2	unlabelled	iron deficiency, normal	32.277695	3.3231747
540	acute myeloid leukemia, myelodysplastic syndrome	540	2	unlabelled	acute myeloid leukemia, myelodysplastic syndrome	-29.6967	1.9539472
541	normal	541	1	unlabelled	normal	-8.606122	-38.727695
542	lymphoproliferative disorder	542	1	unlabelled	lymphoproliferative disorder	17.586197	36.85143
543	normal	543	1	unlabelled	normal	6.2561417	-8.279018
544	normal	544	1	unlabelled	normal	5.3387685	-5.4297442
545	plasma cell neoplasm	545	1	unlabelled	plasma cell neoplasm	-14.511031	-43.047306
546	acute myeloid leukemia	546	1	unlabelled	acute myeloid leukemia	-25.750933	8.234886
547	inadequate	547	1	unlabelled	inadequate	-5.289936	28.70514
548	acute lymphoblastic leukemia, lymphoproliferative disorder	548	2	unlabelled	acute lymphoblastic leukemia, lymphoproliferative disorder	15.548781	42.1845
549	normal	549	1	unlabelled	normal	6.565967	-18.136333
550	hemophagocytosis, hypocellular	550	2	unlabelled	hemophagocytosis, hypocellular	-16.282251	1.260232
551	normal	551	1	unlabelled	normal	22.050762	3.223682
552	normal	552	1	unlabelled	normal	28.707895	1.5323585
553	normal	553	1	unlabelled	normal	12.625493	-11.756769
554	hemophagocytosis, hypocellular	554	2	unlabelled	hemophagocytosis, hypocellular	-16.538353	1.0130422
555	normal	555	1	unlabelled	normal	24.07065	-5.1548758
556	myelodysplastic syndrome	556	1	unlabelled	myelodysplastic syndrome	-35.89349	-10.209519
557	normal	557	1	unlabelled	normal	20.282217	-16.699514
558	acute myeloid leukemia	558	1	unlabelled	acute myeloid leukemia	-28.206766	5.143559
559	eosinophilia	559	1	unlabelled	eosinophilia	-14.446599	20.229813
560	inadequate, lymphoproliferative disorder	560	2	unlabelled	inadequate, lymphoproliferative disorder	-2.545346	32.68798
561	myelodysplastic syndrome	561	1	unlabelled	myelodysplastic syndrome	-32.111332	0.2539543
562	normal	562	1	unlabelled	normal	18.353695	-0.68150944
563	inadequate, lymphoproliferative disorder	563	2	unlabelled	inadequate, lymphoproliferative disorder	-2.6642609	30.59578
564	normal	564	1	unlabelled	normal	13.892882	4.253306
565	chronic myeloid leukemia, myeloproliferative neoplasm	565	2	unlabelled	chronic myeloid leukemia, myeloproliferative neoplasm	-22.947039	23.002615
566	plasma cell neoplasm	566	1	unlabelled	plasma cell neoplasm	-17.101215	-45.91711
567	acute leukemia, inadequate	567	2	unlabelled	acute leukemia, inadequate	-8.139045	27.403639
568	normal	568	1	unlabelled	normal	4.65066	-8.280874
569	normal	569	1	unlabelled	normal	10.451976	9.099011
570	normal	570	1	unlabelled	normal	16.549583	22.497482
571	myelodysplastic syndrome	571	1	unlabelled	myelodysplastic syndrome	-27.878502	-13.180845
572	lymphoproliferative disorder	572	1	unlabelled	lymphoproliferative disorder	14.896461	39.468178
573	plasma cell neoplasm	573	1	unlabelled	plasma cell neoplasm	-19.030851	-41.843224
574	plasma cell neoplasm	574	1	unlabelled	plasma cell neoplasm	-21.798092	-41.10308
575	normal	575	1	unlabelled	normal	13.963655	-15.31045
576	lymphoproliferative disorder, mastocytosis	576	2	unlabelled	lymphoproliferative disorder, mastocytosis	7.2773046	40.73269
577	normal	577	1	unlabelled	normal	8.184618	-9.9773035
578	plasma cell neoplasm	578	1	unlabelled	plasma cell neoplasm	-18.310074	-40.971203
579	myelodysplastic syndrome	579	1	unlabelled	myelodysplastic syndrome	-29.132029	-12.126565
580	normal	580	1	unlabelled	normal	16.260202	-17.959175
581	lymphoproliferative disorder	581	1	unlabelled	lymphoproliferative disorder	16.00858	36.986515
582	normal	582	1	unlabelled	normal	19.178545	0.36739185
583	hypocellular	583	1	unlabelled	hypocellular	-7.0416856	-0.8646872
584	plasma cell neoplasm	584	1	unlabelled	plasma cell neoplasm	-14.818636	-42.82579
585	hypercellular, myelodysplastic syndrome	585	2	unlabelled	hypercellular, myelodysplastic syndrome	-38.97421	-6.6588583
586	myelodysplastic syndrome	586	1	unlabelled	myelodysplastic syndrome	-30.434185	-5.4676113
587	acute myeloid leukemia, hypocellular	587	2	unlabelled	acute myeloid leukemia, hypocellular	-22.692865	3.7590907
588	acute lymphoblastic leukemia, lymphoproliferative disorder	588	2	unlabelled	acute lymphoblastic leukemia, lymphoproliferative disorder	16.866034	42.36563
589	normal	589	1	unlabelled	normal	2.1595721	0.38326752
590	normal	590	1	unlabelled	normal	-2.7665484	19.149698
591	plasma cell neoplasm	591	1	unlabelled	plasma cell neoplasm	-11.96333	-40.03537
592	normal	592	1	unlabelled	normal	6.110477	-3.8674798
593	normal	593	1	unlabelled	normal	21.994919	-3.3440468
594	plasma cell neoplasm	594	1	unlabelled	plasma cell neoplasm	-14.624898	-40.239975
595	acute myeloid leukemia, myelodysplastic syndrome	595	2	unlabelled	acute myeloid leukemia, myelodysplastic syndrome	-29.508419	3.8264625
596	normal	596	1	unlabelled	normal	15.902069	-17.600899
597	inadequate	597	1	unlabelled	inadequate	-2.224225	24.15857
598	normal	598	1	unlabelled	normal	-14.330213	6.5830097
599	normal	599	1	unlabelled	normal	28.36492	-13.213744
600	iron deficiency, normal	600	2	unlabelled	iron deficiency, normal	34.099854	5.3576055
601	plasma cell neoplasm	601	1	unlabelled	plasma cell neoplasm	-16.896101	-40.471794
602	acute myeloid leukemia, myelodysplastic syndrome, myeloproliferative neoplasm	602	3	unlabelled	acute myeloid leukemia, myelodysplastic syndrome, myeloproliferative neoplasm	-31.734388	-2.1380804
603	inadequate	603	1	unlabelled	inadequate	-0.93251586	25.115763
604	inadequate	604	1	unlabelled	inadequate	-2.1726704	21.303122
605	basophilia, eosinophilia, myeloproliferative neoplasm	605	3	unlabelled	basophilia, eosinophilia, myeloproliferative neoplasm	-20.626535	22.065456
606	plasma cell neoplasm	606	1	unlabelled	plasma cell neoplasm	-12.672887	-37.691353
607	acute myeloid leukemia, hypercellular	607	2	unlabelled	acute myeloid leukemia, hypercellular	-29.294762	6.054965
608	lymphoproliferative disorder	608	1	unlabelled	lymphoproliferative disorder	15.478112	25.950356
609	lymphoproliferative disorder	609	1	unlabelled	lymphoproliferative disorder	16.825697	38.54406
610	acute myeloid leukemia, myelodysplastic syndrome	610	2	unlabelled	acute myeloid leukemia, myelodysplastic syndrome	-30.116573	0.9161902
611	hemophagocytosis	611	1	unlabelled	hemophagocytosis	-17.58464	4.116219
612	normal	612	1	unlabelled	normal	23.123323	-1.9656243
613	normal	613	1	unlabelled	normal	9.764102	-15.057702
614	normal	614	1	unlabelled	normal	16.582441	-7.181573
615	plasma cell neoplasm	615	1	unlabelled	plasma cell neoplasm	-20.900537	-40.359364
616	hypercellular, myelodysplastic syndrome	616	2	unlabelled	hypercellular, myelodysplastic syndrome	-35.560677	-6.859009
617	normal	617	1	unlabelled	normal	23.660454	-9.629228
618	lymphoproliferative disorder	618	1	unlabelled	lymphoproliferative disorder	16.956379	27.766483
619	hypercellular, mastocytosis	619	2	unlabelled	hypercellular, mastocytosis	5.237529	40.511402
620	eosinophilia	620	1	unlabelled	eosinophilia	-11.894072	17.282734
621	normal	621	1	unlabelled	normal	29.337702	2.162179
622	plasma cell neoplasm	622	1	unlabelled	plasma cell neoplasm	-18.102137	-40.32315
623	normal	623	1	unlabelled	normal	26.515747	1.7109543
624	acute myeloid leukemia	624	1	unlabelled	acute myeloid leukemia	-25.848146	5.5247207
625	myelodysplastic syndrome	625	1	unlabelled	myelodysplastic syndrome	-31.064995	-5.963183
626	normal	626	1	unlabelled	normal	16.576445	-17.326117
627	normal	627	1	unlabelled	normal	0.49064583	0.4456406
628	normal	628	1	unlabelled	normal	23.55171	-1.4712905
629	plasma cell neoplasm	629	1	unlabelled	plasma cell neoplasm	-13.351056	-39.793045
630	acute myeloid leukemia, eosinophilia	630	2	unlabelled	acute myeloid leukemia, eosinophilia	-22.725645	7.7277894
631	normal	631	1	unlabelled	normal	1.6576613	-2.4468129
632	inadequate	632	1	unlabelled	inadequate	-2.64478	23.729399
633	myelodysplastic syndrome	633	1	unlabelled	myelodysplastic syndrome	-24.669525	-2.4552777
634	chronic myeloid leukemia, myeloproliferative neoplasm	634	2	unlabelled	chronic myeloid leukemia, myeloproliferative neoplasm	-22.61511	23.974142
635	plasma cell neoplasm	635	1	unlabelled	plasma cell neoplasm	-14.7092905	-44.18063
636	myelodysplastic syndrome	636	1	unlabelled	myelodysplastic syndrome	-26.58419	-9.887894
637	normal	637	1	unlabelled	normal	24.122583	0.60875094
638	normal	638	1	unlabelled	normal	1.7481506	1.4100178
639	myelodysplastic syndrome	639	1	unlabelled	myelodysplastic syndrome	-26.907269	-4.217109
640	normal	640	1	unlabelled	normal	26.544222	-6.023281
641	plasma cell neoplasm	641	1	unlabelled	plasma cell neoplasm	-19.319849	-39.987022
642	normal	642	1	unlabelled	normal	-1.7974944	19.071804
643	hypercellular, myelodysplastic syndrome	643	2	unlabelled	hypercellular, myelodysplastic syndrome	-36.212326	-5.098318
644	plasma cell neoplasm	644	1	unlabelled	plasma cell neoplasm	-15.598774	-43.917465
645	normal	645	1	unlabelled	normal	16.312143	-17.184608
646	normal	646	1	unlabelled	normal	18.469519	1.5294778
647	hemophagocytosis, hypocellular	647	2	unlabelled	hemophagocytosis, hypocellular	-16.609995	2.1139143
648	normal	648	1	unlabelled	normal	20.418718	-2.471257
649	normal	649	1	unlabelled	normal	-3.1653297	-3.6748178
650	acute leukemia, hypercellular, myelodysplastic syndrome	650	3	unlabelled	acute leukemia, hypercellular, myelodysplastic syndrome	-39.621136	-3.754513
651	normal	651	1	unlabelled	normal	15.786776	-16.023705
652	plasma cell neoplasm	652	1	unlabelled	plasma cell neoplasm	-10.839491	-39.44412
653	plasma cell neoplasm	653	1	unlabelled	plasma cell neoplasm	-15.033914	-44.532364
654	hemophagocytosis, hypocellular	654	2	unlabelled	hemophagocytosis, hypocellular	-14.027308	0.49794608
655	hypercellular, myelodysplastic syndrome	655	2	unlabelled	hypercellular, myelodysplastic syndrome	-36.548946	-7.5560064
656	iron deficiency, normal	656	2	unlabelled	iron deficiency, normal	33.081257	4.7757463
657	normal	657	1	unlabelled	normal	15.811905	25.236206
658	normal	658	1	unlabelled	normal	16.388742	-0.24343455
659	hypercellular, myeloproliferative neoplasm	659	2	unlabelled	hypercellular, myeloproliferative neoplasm	-24.400002	20.772108
660	inadequate	660	1	unlabelled	inadequate	-5.7317877	29.346415
661	normal	661	1	unlabelled	normal	18.451918	-13.794785
662	lymphoproliferative disorder, plasma cell neoplasm	662	2	unlabelled	lymphoproliferative disorder, plasma cell neoplasm	7.2422676	35.2761
663	plasma cell neoplasm	663	1	unlabelled	plasma cell neoplasm	-15.665923	-40.108025
664	acute myeloid leukemia	664	1	unlabelled	acute myeloid leukemia	-23.155289	7.1430264
665	normal	665	1	unlabelled	normal	10.694363	5.106036
666	normal	666	1	unlabelled	normal	5.924635	-0.21801329
667	normal	667	1	unlabelled	normal	5.767067	-20.174341
668	myelodysplastic syndrome, plasma cell neoplasm	668	2	unlabelled	myelodysplastic syndrome, plasma cell neoplasm	-33.29447	-16.122663
669	hypercellular, lymphoproliferative disorder, mastocytosis	669	3	unlabelled	hypercellular, lymphoproliferative disorder, mastocytosis	8.613832	41.48214
670	lymphoproliferative disorder	670	1	unlabelled	lymphoproliferative disorder	1.0448807	32.94642
671	plasma cell neoplasm	671	1	unlabelled	plasma cell neoplasm	-14.393603	-39.2333
672	myelodysplastic syndrome	672	1	unlabelled	myelodysplastic syndrome	-28.393095	-6.6101384
673	basophilia, chronic myeloid leukemia, eosinophilia, myeloproliferative neoplasm	673	4	unlabelled	basophilia, chronic myeloid leukemia, eosinophilia, myeloproliferative neoplasm	-21.238997	22.434824
674	hypercellular, plasma cell neoplasm	674	2	unlabelled	hypercellular, plasma cell neoplasm	-25.49718	-40.03824
675	normal	675	1	unlabelled	normal	1.5714039	-1.7503097
676	normal	676	1	unlabelled	normal	8.1275	-12.314948
677	inadequate, lymphoproliferative disorder	677	2	unlabelled	inadequate, lymphoproliferative disorder	0.22274794	33.24989
678	myelodysplastic syndrome	678	1	unlabelled	myelodysplastic syndrome	-30.640812	-8.094537
679	normal	679	1	unlabelled	normal	10.022714	-4.6907773
680	plasma cell neoplasm	680	1	unlabelled	plasma cell neoplasm	-15.531044	-41.648155
681	normal	681	1	unlabelled	normal	-6.248325	-0.31289813
682	lymphoproliferative disorder	682	1	unlabelled	lymphoproliferative disorder	13.853964	42.108166
683	normal	683	1	unlabelled	normal	16.719791	21.61832
684	normal	684	1	unlabelled	normal	23.948673	-13.13716
685	erythroid hyperplasia, hypercellular, myelodysplastic syndrome	685	3	unlabelled	erythroid hyperplasia, hypercellular, myelodysplastic syndrome	-39.246876	-11.648109
686	lymphoproliferative disorder	686	1	unlabelled	lymphoproliferative disorder	14.8237915	35.568092
687	myelodysplastic syndrome	687	1	unlabelled	myelodysplastic syndrome	-25.529642	-3.5607934
688	normal	688	1	unlabelled	normal	13.237123	-23.129725
689	normal	689	1	unlabelled	normal	26.035276	-14.469984
690	inadequate, lymphoproliferative disorder	690	2	unlabelled	inadequate, lymphoproliferative disorder	-1.8458961	33.70898
691	normal	691	1	unlabelled	normal	9.478661	-7.653332
692	normal	692	1	unlabelled	normal	18.089159	7.76193
693	eosinophilia, lymphoproliferative disorder, mastocytosis	693	3	unlabelled	eosinophilia, lymphoproliferative disorder, mastocytosis	6.882876	43.291378
694	myelodysplastic syndrome	694	1	unlabelled	myelodysplastic syndrome	-24.542267	-3.359203
695	normal	695	1	unlabelled	normal	23.593328	-8.342737
696	normal	696	1	unlabelled	normal	20.141905	-13.742156
697	myelodysplastic syndrome	697	1	unlabelled	myelodysplastic syndrome	-30.326733	-12.650849
698	myelodysplastic syndrome	698	1	unlabelled	myelodysplastic syndrome	-28.764317	-12.358518
699	myelodysplastic syndrome	699	1	unlabelled	myelodysplastic syndrome	-36.23506	-9.554596
700	plasma cell neoplasm	700	1	unlabelled	plasma cell neoplasm	-16.250704	-42.150684
701	myeloproliferative neoplasm	701	1	unlabelled	myeloproliferative neoplasm	-24.12392	22.458427
702	normal	702	1	unlabelled	normal	8.765796	-4.313665
703	hypercellular, myelodysplastic syndrome	703	2	unlabelled	hypercellular, myelodysplastic syndrome	-36.878696	-8.002575
704	normal	704	1	unlabelled	normal	7.7055473	-16.649942
705	plasma cell neoplasm	705	1	unlabelled	plasma cell neoplasm	-16.292408	-40.895267
706	normal	706	1	unlabelled	normal	4.0466366	0.3754277
707	plasma cell neoplasm	707	1	unlabelled	plasma cell neoplasm	-18.96197	-40.531303
708	normal	708	1	unlabelled	normal	16.436125	24.24541
709	normal	709	1	unlabelled	normal	24.11315	-13.163496
710	mastocytosis	710	1	unlabelled	mastocytosis	5.5187883	40.112823
711	lymphoproliferative disorder	711	1	unlabelled	lymphoproliferative disorder	14.6883545	41.612938
712	basophilia, eosinophilia, granulocytic hyperplasia, hypercellular, myeloproliferative neoplasm	712	5	unlabelled	basophilia, eosinophilia, granulocytic hyperplasia, hypercellular, myeloproliferative neoplasm	-19.607096	19.747713
713	granulocytic hyperplasia, hypercellular	713	2	unlabelled	granulocytic hyperplasia, hypercellular	-0.8247509	-21.542707
714	hypercellular, myelodysplastic syndrome	714	2	unlabelled	hypercellular, myelodysplastic syndrome	-37.853836	-8.446912
715	mastocytosis	715	1	unlabelled	mastocytosis	5.922216	40.420265
716	iron deficiency, normal	716	2	unlabelled	iron deficiency, normal	34.765762	5.7291985
717	acute myeloid leukemia, myelodysplastic syndrome	717	2	unlabelled	acute myeloid leukemia, myelodysplastic syndrome	-30.560379	2.3653889
718	plasma cell neoplasm	718	1	unlabelled	plasma cell neoplasm	-9.557259	-41.566612
719	normal	719	1	unlabelled	normal	29.44301	-15.485752
720	normal	720	1	unlabelled	normal	21.52584	0.57190526
721	normal	721	1	unlabelled	normal	6.699399	-18.575354
722	normal	722	1	unlabelled	normal	30.36423	8.11002
723	acute myeloid leukemia	723	1	unlabelled	acute myeloid leukemia	-25.61629	8.801628
724	acute myeloid leukemia	724	1	unlabelled	acute myeloid leukemia	-28.227695	7.8463216
725	normal	725	1	unlabelled	normal	19.97789	3.1443973
726	metastatic	726	1	unlabelled	metastatic	-7.467978	-2.939689
727	plasma cell neoplasm	727	1	unlabelled	plasma cell neoplasm	-20.09602	-41.339447
728	normal	728	1	unlabelled	normal	15.306905	3.613828
729	normal	729	1	unlabelled	normal	26.140366	-0.38760388
730	normal	730	1	unlabelled	normal	26.426495	-13.516215
731	inadequate, lymphoproliferative disorder	731	2	unlabelled	inadequate, lymphoproliferative disorder	-3.6611927	31.481821
732	myelodysplastic syndrome	732	1	unlabelled	myelodysplastic syndrome	-24.543554	-8.546934
733	normal	733	1	unlabelled	normal	18.46439	-14.675844
734	inadequate	734	1	unlabelled	inadequate	-4.612913	29.467236
735	acute leukemia, hypercellular, myelodysplastic syndrome	735	3	unlabelled	acute leukemia, hypercellular, myelodysplastic syndrome	-39.274338	-5.719231
736	normal	736	1	unlabelled	normal	-2.6494856	3.7755866
737	acute leukemia, myelodysplastic syndrome	737	2	unlabelled	acute leukemia, myelodysplastic syndrome	-23.59754	-2.6802077
738	inadequate	738	1	unlabelled	inadequate	-5.935167	29.638338
739	mastocytosis	739	1	unlabelled	mastocytosis	5.1750636	40.432106
740	acute myeloid leukemia	740	1	unlabelled	acute myeloid leukemia	-25.998434	6.305629
741	normal	741	1	unlabelled	normal	4.580132	-1.4667133
742	normal	742	1	unlabelled	normal	16.040817	2.5464292
743	plasma cell neoplasm	743	1	unlabelled	plasma cell neoplasm	-16.374136	-44.963047
744	erythroid hyperplasia, hypercellular, myelodysplastic syndrome	744	3	unlabelled	erythroid hyperplasia, hypercellular, myelodysplastic syndrome	-38.88141	-11.984357
745	acute leukemia, myelodysplastic syndrome	745	2	unlabelled	acute leukemia, myelodysplastic syndrome	-39.584915	-2.3662472
746	plasma cell neoplasm	746	1	unlabelled	plasma cell neoplasm	-19.071215	-41.399647
747	iron deficiency, normal	747	2	unlabelled	iron deficiency, normal	35.787724	4.527998
748	lymphoproliferative disorder, plasma cell neoplasm	748	2	unlabelled	lymphoproliferative disorder, plasma cell neoplasm	7.1773095	35.2771
749	acute myeloid leukemia, eosinophilia, myelodysplastic syndrome	749	3	unlabelled	acute myeloid leukemia, eosinophilia, myelodysplastic syndrome	-28.69702	2.5909626
750	normal	750	1	unlabelled	normal	14.155241	-16.751253
751	acute myeloid leukemia, acute promyelocytic leukemia, hypercellular	751	3	unlabelled	acute myeloid leukemia, acute promyelocytic leukemia, hypercellular	-29.973122	9.429251
752	myelodysplastic syndrome	752	1	unlabelled	myelodysplastic syndrome	-4.868167	2.9544208
753	hemophagocytosis, hypocellular	753	2	unlabelled	hemophagocytosis, hypocellular	-15.584727	0.56689394
754	granulocytic hyperplasia, hypercellular	754	2	unlabelled	granulocytic hyperplasia, hypercellular	0.025149768	-21.93766
755	normal	755	1	unlabelled	normal	17.218704	0.06334947
756	normal	756	1	unlabelled	normal	14.504172	4.274844
757	granulocytic hyperplasia, hypercellular	757	2	unlabelled	granulocytic hyperplasia, hypercellular	-1.2063489	-22.14284
758	lymphoproliferative disorder	758	1	unlabelled	lymphoproliferative disorder	14.453354	39.871075
759	acute myeloid leukemia	759	1	unlabelled	acute myeloid leukemia	-22.280483	5.6386447
760	normal	760	1	unlabelled	normal	-0.0944976	-7.7740135
761	lymphoproliferative disorder	761	1	unlabelled	lymphoproliferative disorder	13.282235	41.860535
762	lymphoproliferative disorder	762	1	unlabelled	lymphoproliferative disorder	11.721429	33.2524
763	myelodysplastic syndrome	763	1	unlabelled	myelodysplastic syndrome	-27.422895	-5.512261
764	normal	764	1	unlabelled	normal	18.581137	-10.244602
765	normal	765	1	unlabelled	normal	5.5854344	1.3338408
766	plasma cell neoplasm	766	1	unlabelled	plasma cell neoplasm	-20.73203	-41.29875
767	normal	767	1	unlabelled	normal	3.1147883	-10.921963
768	normal	768	1	unlabelled	normal	9.73411	-8.592993
769	acute lymphoblastic leukemia, hypercellular, lymphoproliferative disorder	769	3	unlabelled	acute lymphoblastic leukemia, hypercellular, lymphoproliferative disorder	15.158186	44.569748
770	normal	770	1	unlabelled	normal	17.79453	-19.846931
771	acute myeloid leukemia, inadequate	771	2	unlabelled	acute myeloid leukemia, inadequate	-25.173958	10.653824
772	normal	772	1	unlabelled	normal	16.397047	1.2829669
773	acute myeloid leukemia, hemophagocytosis, hypocellular	773	3	unlabelled	acute myeloid leukemia, hemophagocytosis, hypocellular	-19.870396	3.712597
774	normal	774	1	unlabelled	normal	5.842822	-9.2322445
775	hemophagocytosis, hypocellular	775	2	unlabelled	hemophagocytosis, hypocellular	-15.336887	0.26947504
776	normal	776	1	unlabelled	normal	24.849588	-7.4541903
777	normal	777	1	unlabelled	normal	23.098732	-10.733328
778	normal	778	1	unlabelled	normal	10.478909	-9.460043
779	plasma cell neoplasm	779	1	unlabelled	plasma cell neoplasm	-22.226963	-40.389053
780	normal	780	1	unlabelled	normal	22.598986	-12.507234
781	lymphoproliferative disorder	781	1	unlabelled	lymphoproliferative disorder	15.388741	28.008675
782	hypercellular, plasma cell neoplasm	782	2	unlabelled	hypercellular, plasma cell neoplasm	-23.94901	-40.51852
783	mastocytosis	783	1	unlabelled	mastocytosis	5.223263	39.92726
784	myelodysplastic syndrome	784	1	unlabelled	myelodysplastic syndrome	-32.877113	-15.674877
785	normal	785	1	unlabelled	normal	6.3895097	-1.676224
786	normal	786	1	unlabelled	normal	21.312273	2.4779375
787	iron deficiency, normal	787	2	unlabelled	iron deficiency, normal	33.866558	4.146365
788	chronic myeloid leukemia, myeloproliferative neoplasm	788	2	unlabelled	chronic myeloid leukemia, myeloproliferative neoplasm	-22.406324	22.592161
789	lymphoproliferative disorder	789	1	unlabelled	lymphoproliferative disorder	9.009058	34.563663
790	myelodysplastic syndrome, myeloproliferative neoplasm	790	2	unlabelled	myelodysplastic syndrome, myeloproliferative neoplasm	-32.210587	-2.5391145
791	lymphoproliferative disorder	791	1	unlabelled	lymphoproliferative disorder	15.608655	28.808207
792	hypercellular, myelodysplastic syndrome	792	2	unlabelled	hypercellular, myelodysplastic syndrome	-36.50785	-5.489252
793	normal	793	1	unlabelled	normal	-1.3367658	19.394108
794	normal	794	1	unlabelled	normal	15.799	24.955687
795	normal	795	1	unlabelled	normal	10.631594	-1.3898226
796	myelodysplastic syndrome	796	1	unlabelled	myelodysplastic syndrome	-5.775966	0.70004046
797	acute myeloid leukemia	797	1	unlabelled	acute myeloid leukemia	-14.482485	6.4768615
798	lymphoproliferative disorder	798	1	unlabelled	lymphoproliferative disorder	16.584908	36.19611
799	acute myeloid leukemia, inadequate	799	2	unlabelled	acute myeloid leukemia, inadequate	-24.95089	11.472607
800	hypercellular, plasma cell neoplasm	800	2	unlabelled	hypercellular, plasma cell neoplasm	-25.17411	-40.38379
801	normal	801	1	unlabelled	normal	11.038871	2.6612825
802	normal	802	1	unlabelled	normal	29.518894	-14.728882
803	normal	803	1	unlabelled	normal	22.825884	-10.805704
804	granulocytic hyperplasia, hypercellular	804	2	unlabelled	granulocytic hyperplasia, hypercellular	1.1578777	-21.178858
805	hypocellular	805	1	unlabelled	hypocellular	-12.435894	-0.14531289
806	normal	806	1	unlabelled	normal	15.30998	0.5008777
807	plasma cell neoplasm	807	1	unlabelled	plasma cell neoplasm	-10.751456	-42.268665
808	normal	808	1	unlabelled	normal	15.3211775	6.368039
809	lymphoproliferative disorder	809	1	unlabelled	lymphoproliferative disorder	15.735586	29.367302
810	normal	810	1	unlabelled	normal	12.253292	-11.881394
811	hypercellular, myelodysplastic syndrome	811	2	unlabelled	hypercellular, myelodysplastic syndrome	-35.567883	-5.4702177
812	iron deficiency, normal	812	2	unlabelled	iron deficiency, normal	31.938803	5.5757136
813	normal	813	1	unlabelled	normal	18.46406	-17.046577
814	normal	814	1	unlabelled	normal	21.070755	-12.136226
815	lymphoproliferative disorder	815	1	unlabelled	lymphoproliferative disorder	9.83961	35.424126
816	normal	816	1	unlabelled	normal	14.433094	-16.225407
817	normal	817	1	unlabelled	normal	16.881182	-13.965539
818	plasma cell neoplasm	818	1	unlabelled	plasma cell neoplasm	-18.53476	-39.48802
819	plasma cell neoplasm	819	1	unlabelled	plasma cell neoplasm	-16.622667	-39.646603
820	normal	820	1	unlabelled	normal	12.118539	-13.341047
821	normal	821	1	unlabelled	normal	-0.29656425	1.9506646
822	normal	822	1	unlabelled	normal	5.4381924	-9.834194
823	acute lymphoblastic leukemia, lymphoproliferative disorder	823	2	unlabelled	acute lymphoblastic leukemia, lymphoproliferative disorder	17.269762	41.649174
824	normal	824	1	unlabelled	normal	7.369953	-3.3478332
825	myelodysplastic syndrome	825	1	unlabelled	myelodysplastic syndrome	-24.829563	-3.9642653
826	hypercellular	826	1	unlabelled	hypercellular	-25.94509	-38.3819
827	normal	827	1	unlabelled	normal	-11.295947	-1.0752048
828	normal	828	1	unlabelled	normal	27.306171	-4.6398125
829	hemophagocytosis, hypocellular	829	2	unlabelled	hemophagocytosis, hypocellular	-15.9042	1.7603046
830	normal	830	1	unlabelled	normal	20.650152	-5.1653543
831	lymphoproliferative disorder	831	1	unlabelled	lymphoproliferative disorder	13.379186	39.704876
832	hypocellular, lymphoproliferative disorder	832	2	unlabelled	hypocellular, lymphoproliferative disorder	19.637405	37.471897
833	plasma cell neoplasm	833	1	unlabelled	plasma cell neoplasm	-18.50635	-40.02242
834	plasma cell neoplasm	834	1	unlabelled	plasma cell neoplasm	-21.384771	-41.48252
835	normal	835	1	unlabelled	normal	6.6576815	-18.76402
836	normal	836	1	unlabelled	normal	5.4383607	2.613746
837	normal	837	1	unlabelled	normal	24.091925	-21.341906
838	normal	838	1	unlabelled	normal	28.725878	-13.205893
839	hypercellular	839	1	unlabelled	hypercellular	-11.993225	15.57572
840	myelodysplastic syndrome	840	1	unlabelled	myelodysplastic syndrome	-29.556091	-4.961944
841	acute myeloid leukemia	841	1	unlabelled	acute myeloid leukemia	-16.734957	6.9655905
842	basophilia, eosinophilia, hypercellular	842	3	unlabelled	basophilia, eosinophilia, hypercellular	-19.470915	19.661715
843	plasma cell neoplasm	843	1	unlabelled	plasma cell neoplasm	-12.83584	-38.637222
844	eosinophilia	844	1	unlabelled	eosinophilia	-13.02723	20.078695
845	hemophagocytosis	845	1	unlabelled	hemophagocytosis	-17.05449	4.214953
846	inadequate	846	1	unlabelled	inadequate	-6.558798	29.074484
847	normal	847	1	unlabelled	normal	4.320366	10.516383
848	normal	848	1	unlabelled	normal	26.134676	-13.813764
849	lymphoproliferative disorder	849	1	unlabelled	lymphoproliferative disorder	14.546589	32.446568
850	normal	850	1	unlabelled	normal	15.973106	1.2562755
851	normal	851	1	unlabelled	normal	16.530245	3.1072657
852	myelodysplastic syndrome	852	1	unlabelled	myelodysplastic syndrome	-29.188662	-6.754535
853	normal	853	1	unlabelled	normal	8.573614	3.700625
854	normal	854	1	unlabelled	normal	15.193226	2.617017
855	inadequate	855	1	unlabelled	inadequate	-5.35282	26.995607
856	plasma cell neoplasm	856	1	unlabelled	plasma cell neoplasm	-10.425967	-39.579044
857	acute myeloid leukemia	857	1	unlabelled	acute myeloid leukemia	-26.74498	6.411924
858	lymphoproliferative disorder	858	1	unlabelled	lymphoproliferative disorder	13.672226	36.19172
859	normal	859	1	unlabelled	normal	29.302574	3.085661
860	granulocytic hyperplasia, hypercellular	860	2	unlabelled	granulocytic hyperplasia, hypercellular	0.42426953	-21.056433
861	myelodysplastic syndrome, myeloproliferative neoplasm	861	2	unlabelled	myelodysplastic syndrome, myeloproliferative neoplasm	-32.389877	-3.2092052
862	plasma cell neoplasm	862	1	unlabelled	plasma cell neoplasm	-15.934622	-40.65866
863	myelodysplastic syndrome, plasma cell neoplasm	863	2	unlabelled	myelodysplastic syndrome, plasma cell neoplasm	-34.26097	-16.063879
864	normal	864	1	unlabelled	normal	8.423879	-6.5692635
865	myelodysplastic syndrome	865	1	unlabelled	myelodysplastic syndrome	-28.29636	-12.72679
866	eosinophilia	866	1	unlabelled	eosinophilia	-11.3205385	19.342575
867	normal	867	1	unlabelled	normal	24.11308	-13.163399
868	normal	868	1	unlabelled	normal	17.489609	-1.5461308
869	eosinophilia, hypercellular, myelodysplastic syndrome	869	3	unlabelled	eosinophilia, hypercellular, myelodysplastic syndrome	-35.842934	-1.9864284
870	plasma cell neoplasm	870	1	unlabelled	plasma cell neoplasm	-18.412792	-42.437206
871	normal	871	1	unlabelled	normal	12.459987	5.7648454
872	iron deficiency, normal	872	2	unlabelled	iron deficiency, normal	32.27381	4.9186463
873	normal	873	1	unlabelled	normal	4.1031322	6.328191
874	normal	874	1	unlabelled	normal	-1.537734	1.3715599
875	iron deficiency, normal	875	2	unlabelled	iron deficiency, normal	34.067772	4.9162846
876	myeloproliferative neoplasm	876	1	unlabelled	myeloproliferative neoplasm	-24.927914	21.576374
877	normal	877	1	unlabelled	normal	-0.5964053	8.807774
878	inadequate	878	1	unlabelled	inadequate	-7.645198	27.553213
879	hypercellular, myelodysplastic syndrome	879	2	unlabelled	hypercellular, myelodysplastic syndrome	-37.58736	-7.659108
880	normal	880	1	unlabelled	normal	28.279123	-10.613095
881	normal	881	1	unlabelled	normal	-1.7662168	20.642347
882	normal	882	1	unlabelled	normal	3.9660969	10.735781
883	lymphoproliferative disorder	883	1	unlabelled	lymphoproliferative disorder	15.368679	28.445086
884	normal	884	1	unlabelled	normal	20.814743	-1.2166793
885	hypercellular, lymphoproliferative disorder, myelodysplastic syndrome	885	3	unlabelled	hypercellular, lymphoproliferative disorder, myelodysplastic syndrome	11.703478	45.820957
886	normal	886	1	unlabelled	normal	30.569212	6.145191
887	normal	887	1	unlabelled	normal	1.4785945	2.0937219
888	acute myeloid leukemia, myelodysplastic syndrome	888	2	unlabelled	acute myeloid leukemia, myelodysplastic syndrome	-30.486723	1.124267
889	lymphoproliferative disorder, mastocytosis	889	2	unlabelled	lymphoproliferative disorder, mastocytosis	7.402621	40.511448
890	eosinophilia	890	1	unlabelled	eosinophilia	-13.158793	19.28776
891	lymphoproliferative disorder	891	1	unlabelled	lymphoproliferative disorder	16.092031	38.335655
892	normal	892	1	unlabelled	normal	27.14261	-18.9585
893	acute lymphoblastic leukemia, hypercellular, lymphoproliferative disorder	893	3	unlabelled	acute lymphoblastic leukemia, hypercellular, lymphoproliferative disorder	15.013295	44.602123
894	lymphoproliferative disorder	894	1	unlabelled	lymphoproliferative disorder	12.2869215	36.774426
895	acute myeloid leukemia	895	1	unlabelled	acute myeloid leukemia	-28.523438	8.065281
896	acute lymphoblastic leukemia, lymphoproliferative disorder	896	2	unlabelled	acute lymphoblastic leukemia, lymphoproliferative disorder	14.644474	43.230618
897	myelodysplastic syndrome	897	1	unlabelled	myelodysplastic syndrome	-29.03994	-4.502946
898	normal	898	1	unlabelled	normal	4.207304	-9.619399
899	normal	899	1	unlabelled	normal	31.70833	-13.497833
900	chronic myeloid leukemia, myeloproliferative neoplasm	900	2	unlabelled	chronic myeloid leukemia, myeloproliferative neoplasm	-23.472809	23.056864
901	lymphoproliferative disorder	901	1	unlabelled	lymphoproliferative disorder	14.565492	34.049274
902	normal	902	1	unlabelled	normal	18.212383	7.914783
903	normal	903	1	unlabelled	normal	0.83152145	-7.708373
904	plasma cell neoplasm	904	1	unlabelled	plasma cell neoplasm	-19.217426	-37.674206
905	normal	905	1	unlabelled	normal	30.584797	4.468587
906	normal	906	1	unlabelled	normal	27.45454	-9.149507
907	inadequate	907	1	unlabelled	inadequate	-7.0248303	30.01657
908	normal	908	1	unlabelled	normal	5.398708	8.798731
909	acute lymphoblastic leukemia, lymphoproliferative disorder	909	2	unlabelled	acute lymphoblastic leukemia, lymphoproliferative disorder	15.48634	42.95148
910	normal	910	1	unlabelled	normal	27.46647	1.8940674
911	iron deficiency, normal	911	2	unlabelled	iron deficiency, normal	32.029053	5.3860064
912	acute myeloid leukemia	912	1	unlabelled	acute myeloid leukemia	-28.301413	6.982611
913	normal	913	1	unlabelled	normal	-9.982052	17.343401
914	normal	914	1	unlabelled	normal	28.193583	-10.390861
915	normal	915	1	unlabelled	normal	16.072815	24.855955
916	acute myeloid leukemia	916	1	unlabelled	acute myeloid leukemia	-25.949875	4.3054595
917	lymphoproliferative disorder	917	1	unlabelled	lymphoproliferative disorder	18.40495	39.160828
918	acute myeloid leukemia	918	1	unlabelled	acute myeloid leukemia	-24.32422	4.728927
919	normal	919	1	unlabelled	normal	11.184326	8.072555
920	normal	920	1	unlabelled	normal	11.523609	-4.175815
921	acute leukemia, hypercellular, myelodysplastic syndrome	921	3	unlabelled	acute leukemia, hypercellular, myelodysplastic syndrome	-40.098373	-2.1903045
922	inadequate	922	1	unlabelled	inadequate	-3.022276	21.232405
923	normal	923	1	unlabelled	normal	20.15418	-1.8085223
924	normal	924	1	unlabelled	normal	12.14357	0.58349735
925	normal	925	1	unlabelled	normal	-11.173653	-0.7378367
926	hypercellular, myelodysplastic syndrome	926	2	unlabelled	hypercellular, myelodysplastic syndrome	-37.590225	-7.324631
927	normal	927	1	unlabelled	normal	27.185448	-18.829735
928	acute myeloid leukemia	928	1	unlabelled	acute myeloid leukemia	-26.717531	6.9097023
929	granulocytic hyperplasia, hypercellular	929	2	unlabelled	granulocytic hyperplasia, hypercellular	0.3139877	-21.860374
930	inadequate	930	1	unlabelled	inadequate	-4.9536295	30.433151
931	inadequate, lymphoproliferative disorder	931	2	unlabelled	inadequate, lymphoproliferative disorder	-1.0729473	33.694534
932	normal	932	1	unlabelled	normal	18.695679	0.92442185
933	normal	933	1	unlabelled	normal	4.263024	-8.41386
934	normal	934	1	unlabelled	normal	10.556008	6.809113
935	normal	935	1	unlabelled	normal	19.715221	-7.5943804
936	myelodysplastic syndrome, plasma cell neoplasm	936	2	unlabelled	myelodysplastic syndrome, plasma cell neoplasm	-33.365578	-15.755962
937	myelodysplastic syndrome	937	1	unlabelled	myelodysplastic syndrome	-34.71744	-7.6617
938	normal	938	1	unlabelled	normal	11.591656	1.695661
939	myelodysplastic syndrome, plasma cell neoplasm	939	2	unlabelled	myelodysplastic syndrome, plasma cell neoplasm	-34.94853	-15.467525
940	hypercellular, lymphoproliferative disorder, myelodysplastic syndrome	940	3	unlabelled	hypercellular, lymphoproliferative disorder, myelodysplastic syndrome	11.717909	45.78067
941	myelodysplastic syndrome	941	1	unlabelled	myelodysplastic syndrome	-29.617321	-5.3563237
942	hypocellular	942	1	unlabelled	hypocellular	-22.001936	-8.329412
943	normal	943	1	unlabelled	normal	27.909494	-14.241104
944	plasma cell neoplasm	944	1	unlabelled	plasma cell neoplasm	-9.691938	-40.402504
945	normal	945	1	unlabelled	normal	17.679636	0.33790377
946	myelodysplastic syndrome	946	1	unlabelled	myelodysplastic syndrome	-34.393333	-6.0786557
947	inadequate	947	1	unlabelled	inadequate	-2.040793	21.763288
948	hypercellular, myelodysplastic syndrome	948	2	unlabelled	hypercellular, myelodysplastic syndrome	-35.71315	0.8057219
949	inadequate, lymphoproliferative disorder	949	2	unlabelled	inadequate, lymphoproliferative disorder	-2.1105487	34.798687
950	erythroid hyperplasia, hypercellular, myelodysplastic syndrome	950	3	unlabelled	erythroid hyperplasia, hypercellular, myelodysplastic syndrome	-38.43553	-11.351868
951	acute myeloid leukemia	951	1	unlabelled	acute myeloid leukemia	-12.314254	7.244244
952	hypercellular, myelodysplastic syndrome, myeloproliferative neoplasm	952	3	unlabelled	hypercellular, myelodysplastic syndrome, myeloproliferative neoplasm	-34.49643	2.365671
953	normal	953	1	unlabelled	normal	5.776901	0.39620805
954	plasma cell neoplasm	954	1	unlabelled	plasma cell neoplasm	-14.970569	-39.93247
955	lymphoproliferative disorder	955	1	unlabelled	lymphoproliferative disorder	19.617317	36.69066
956	hypercellular, myelodysplastic syndrome	956	2	unlabelled	hypercellular, myelodysplastic syndrome	-38.353207	-7.458977
957	normal	957	1	unlabelled	normal	4.7764	7.5103307
958	normal	958	1	unlabelled	normal	-2.368114	7.776797
959	hypercellular	959	1	unlabelled	hypercellular	1.4279796	-22.698599
960	normal	960	1	unlabelled	normal	27.95314	-12.838923
961	normal	961	1	unlabelled	normal	1.5659523	-1.6649988
962	normal	962	1	unlabelled	normal	30.359383	-12.370126
963	inadequate	963	1	unlabelled	inadequate	-3.7499266	23.815147
964	hypercellular	964	1	unlabelled	hypercellular	1.8597158	20.943182
965	acute myeloid leukemia	965	1	unlabelled	acute myeloid leukemia	-24.966192	5.747444
966	eosinophilia	966	1	unlabelled	eosinophilia	-12.005639	16.28478
967	eosinophilia, hypercellular	967	2	unlabelled	eosinophilia, hypercellular	-15.262022	17.120087
968	acute myeloid leukemia, acute promyelocytic leukemia, hypercellular	968	3	unlabelled	acute myeloid leukemia, acute promyelocytic leukemia, hypercellular	-30.55042	9.26518
969	acute myeloid leukemia, hemophagocytosis, hypocellular	969	3	unlabelled	acute myeloid leukemia, hemophagocytosis, hypocellular	-17.764833	1.7409316
970	normal	970	1	unlabelled	normal	2.9274793	3.1863482
971	normal	971	1	unlabelled	normal	8.835598	7.21944
972	normal	972	1	unlabelled	normal	17.382347	1.1833231
973	erythroid hyperplasia, myelodysplastic syndrome	973	2	unlabelled	erythroid hyperplasia, myelodysplastic syndrome	-38.551502	-11.704768
974	normal	974	1	unlabelled	normal	17.426304	1.8520834
975	normal	975	1	unlabelled	normal	21.469238	-5.785852
976	eosinophilia	976	1	unlabelled	eosinophilia	-12.157973	21.517351
977	normal	977	1	unlabelled	normal	17.189047	-16.564396
978	normal	978	1	unlabelled	normal	8.67865	-7.40816
979	plasma cell neoplasm	979	1	unlabelled	plasma cell neoplasm	-16.978222	-41.732555
980	normal	980	1	unlabelled	normal	13.338925	4.1612625
981	hypercellular, plasma cell neoplasm	981	2	unlabelled	hypercellular, plasma cell neoplasm	-24.454876	-40.871674
982	normal	982	1	unlabelled	normal	27.856808	1.682134
983	lymphoproliferative disorder	983	1	unlabelled	lymphoproliferative disorder	18.140438	34.305733
984	acute lymphoblastic leukemia, lymphoproliferative disorder	984	2	unlabelled	acute lymphoblastic leukemia, lymphoproliferative disorder	16.881512	41.606007
985	acute myeloid leukemia, myelodysplastic syndrome	985	2	unlabelled	acute myeloid leukemia, myelodysplastic syndrome	-26.783669	4.0071316
986	hypercellular	986	1	unlabelled	hypercellular	2.5482523	-21.814337
987	myelodysplastic syndrome	987	1	unlabelled	myelodysplastic syndrome	-31.068499	-11.787235
988	plasma cell neoplasm	988	1	unlabelled	plasma cell neoplasm	-14.600377	-45.89057
989	acute myeloid leukemia, basophilia, eosinophilia, hypercellular, myelodysplastic syndrome	989	5	unlabelled	acute myeloid leukemia, basophilia, eosinophilia, hypercellular, myelodysplastic syndrome	-35.360046	3.1413317
990	plasma cell neoplasm	990	1	unlabelled	plasma cell neoplasm	-9.498269	-41.62462
991	hypercellular	991	1	unlabelled	hypercellular	-26.941559	-40.438282
992	normal	992	1	unlabelled	normal	7.850501	-5.47877
993	normal	993	1	unlabelled	normal	14.794352	-2.7448745
994	normal	994	1	unlabelled	normal	-10.819275	-0.99763525
995	normal	995	1	unlabelled	normal	18.499165	4.68806
996	normal	996	1	unlabelled	normal	19.091373	-17.737816
997	lymphoproliferative disorder	997	1	unlabelled	lymphoproliferative disorder	12.854494	38.872612
998	hemophagocytosis, hypocellular	998	2	unlabelled	hemophagocytosis, hypocellular	-16.717115	0.7719338
999	eosinophilia, hypercellular, myelodysplastic syndrome	999	3	unlabelled	eosinophilia, hypercellular, myelodysplastic syndrome	-35.985306	-0.23446195
