# Supplementary material for: A BERT model generates diagnostically relevant semantic embeddings from pathology synopses with active learning
Source: Commun Med (Lond). 2021 Jul 5;1:11. doi: 10.1038/s43856-021-00008-0 (PMC9053264; doi:10.1038/s43856-021-00008-0)
Supplement: Supplementary file 1 — Supplementary Data 1 [file 43856_2021_8_MOESM1_ESM.zip › result_data/upsample_result.csv]

	f1_scores	upsample	labs
0	0.8057553956834532	True	labF
1	0.760705289672544	False	labFnoUp
2	0.7892156862745098	True	labS
3	0.7431421446384041	False	labSnoUp
4	0.7463414634146341	True	labT
5	0.737913486005089	False	labTnoUp
6	0.7727272727272727	True	lab0
7	0.7433155080213903	False	lab0noUp
